# Supplementary material for: Kdm6a deficiency restricted to mouse hematopoietic cells causes an age- and sex-dependent myelodysplastic syndrome-like phenotype
Source: PLoS One. 2021 Nov 15;16(11):e0255706. doi: 10.1371/journal.pone.0255706 (PMC8592440; doi:10.1371/journal.pone.0255706)
Supplement: S1 Table — (XLSX) [file pone.0255706.s009.xlsx]

## Sheet: Table S1
Table S1
eBioscience
Antibody	Catalog	Dilution
Biotin anti-Gr1	13-5931-85	1:200
APC anti-Gr1	17-5931-82	1:200
APC-eFluor 780 anti-Gr1	47-5931-82	1:200
PE anti-CD11b	12-0112-85	1:100
Biotin anti-CD11b	13-0112-85	1:200
FITC anti-B220	11-0452-82	1:100
PE anti-B220	12-0452-82	1:200
PerCP-Cyanine5.5 anti-B220	45-0452-82	1:100
PE-Cyanine7 anti-B220	25-0452-82	1:100
APC anti-B220	17-0452-82	1:100
APC-eFluor 780 anti-B220	47-0452-82	1:100
Biotin anti-B220	13-0452-82	1:200
Biotin anti-CD3e	17-0032-85	1:200
APC anti-CD3	17-0032-82	1:100
PE anti-NK1.1	12-5941-82	1:100
Biotin anti-TER-119	13-5921-82	1:200
APC anti-TER-119	17-5921-83	1:100
PE anti-CD71	12-0711-82	1:200
Biotin anti-CD41a	13-0411-82	1:100
Biolegend
Antibody	Catalog	Dilution
PE anti-CD150	115903	1:200
BD Horizons
Antibody	Catalog	Dilution
BV421 anti-B220	562922	1:200
BV510 anti-B220	563103	1:100
BV421 anti-CD16/32	562896	1:50
BV421 anti-CD45.1	563983	1:100
BD Pharmingen
Antibody	Catalog	Dilution
Alexa Fluor700 anti-B220	557957	1:100
