# Supplementary material for: Kdm6a deficiency restricted to mouse hematopoietic cells causes an age- and sex-dependent myelodysplastic syndrome-like phenotype
Source: PLoS One. 2021 Nov 15;16(11):e0255706. doi: 10.1371/journal.pone.0255706 (PMC8592440; doi:10.1371/journal.pone.0255706)
Supplement: S2 Table — (XLSX) [file pone.0255706.s010.xlsx]

## Sheet: S-Table2
Table S2
Promoter list in differential H3K4me3 modification between WT and KO
Column description
id, gene, symbol	gene information
biotype	gene biotype, "protein_coding"
seqid, TSS, strand	chromosome and TSS coordinate
desc	gene description
7667-KO-H3K4me, 7664-KO-H3K4me, 7668-WT-H3K4me, 7666-WT-H3K4me	normalized CPM (count per million) of H3K4me read count per each sample
logFC	LOG2 fold change of the ratio of KO to WT
Pvalue	P value associated with the statistical test on differential H3K4me modification
FDR	FDR (false discovery rate)
								H3K4me3: normalized CPM, LOG2(fold change), p-value and FDR
id	gene	symbol	biotype	seqid	TSS	strand	desc	1313-KO-H3K4me3	1089-KO-H3K4me3	1047-KO-H3K4me3	1311-WT-H3K4me3	1088-WT-H3K4me3	1041-WT-H3K4me3	logFC	PValue	FDR
ENSMUST00000140462	ENSMUSG00000005107	Slc2a9	protein_coding	5	38893400	-	solute carrier family 2 (facilitated glucose transporter), member 9	3.20174	1.91502	2.27961	17.7366	13.52	14.7203	-2.63619	1.4127e-24	1.3155e-20
ENSMUST00000141419	ENSMUSG00000073557	Ppp1r12b	protein_coding	1	136700428	-	protein phosphatase 1, regulatory (inhibitor) subunit 12B	1.68512	2.55336	1.32977	6.17793	6.58364	5.172	-1.6383	6.25932e-08	5.2988e-05
ENSMUST00000146779	ENSMUSG00000087615	Gm16190	antisense	17	28996448	-	predicted gene 16190	3.70727	3.31937	2.84952	10.5623	9.28764	10.9408	-1.61466	2.4251e-11	1.5055e-07
ENSMUST00000066510	ENSMUSG00000050876	Fam75d3	protein_coding	13	59807558	-	spermatogenesis associated 31 subfamily D, member 1A	3.03322	3.06403	2.84952	10.1637	9.4052	6.9623	-1.5655	3.99445e-09	6.19938e-06
ENSMUST00000073428	ENSMUSG00000063354	Slc39a4	protein_coding	15	76447322	-	solute carrier family 39 (zinc transporter), member 4	3.03322	4.08538	3.22945	12.7544	10.1106	7.75799	-1.53949	5.43429e-09	7.78525e-06
ENSMUST00000081809	ENSMUSG00000057610	Ighv1-73	protein_coding	12	117029095	-	immunoglobulin heavy variable 1-73	0.842562	1.78735	0.949839	3.58718	3.52695	3.97846	-1.53906	2.14013e-05	0.00492072
ENSMUST00000098192	ENSMUSG00000073940	Hbb-b2	protein_coding	7	110962510	-	hemoglobin, beta adult t chain	2.35917	1.40435	2.84952	7.97152	3.76208	5.96769	-1.4161	5.63571e-05	0.00969953
ENSMUST00000046532	ENSMUSG00000042367	Gjb3	protein_coding	4	127008088	-	gap junction protein, beta 3	15.6717	8.68143	8.35858	31.6868	28.2156	26.0589	-1.39669	4.82222e-11	2.24523e-07
ENSMUST00000148392	ENSMUSG00000029408	Abcb9	protein_coding	5	124529829	-	ATP-binding cassette, sub-family B (MDR/TAP), member 9	4.38132	2.55336	2.84952	10.5623	8.93494	5.76876	-1.38353	3.5338e-06	0.00124176
ENSMUST00000132038	ENSMUSG00000002602	Axl	protein_coding	7	26559697	-	AXL receptor tyrosine kinase	4.0443	3.44704	3.60939	10.9608	8.81738	8.75261	-1.35292	4.3011e-08	4.59766e-05
ENSMUST00000125576	ENSMUSG00000044770	Scml4	protein_coding	10	42622279	+	sex comb on midleg-like 4 (Drosophila)	5.56091	3.44704	3.03948	8.3701	11.6389	9.5483	-1.31329	6.94176e-07	0.00035912
ENSMUST00000063620	ENSMUSG00000051998	Lax1	protein_coding	1	135586593	-	lymphocyte transmembrane adaptor 1	6.23496	4.08538	5.69903	13.153	12.697	13.3278	-1.30876	2.32761e-09	4.33494e-06
ENSMUST00000147470	ENSMUSG00000039230	Tbcd	protein_coding	11	121411425	+	tubulin-specific chaperone d	2.52769	2.29803	2.65955	5.38078	6.58364	6.16661	-1.29649	5.76666e-06	0.00182031
ENSMUST00000151991	ENSMUSG00000000194	Gpr107	protein_coding	2	31027787	+	G protein-coupled receptor 107	2.35917	3.70237	1.13981	6.5765	6.46608	5.56984	-1.29644	1.79498e-05	0.0042316
ENSMUST00000107179	ENSMUSG00000030643	Rab30	protein_coding	7	99968430	+	RAB30, member RAS oncogene family	1.51661	1.78735	1.51974	3.3879	4.58504	3.77954	-1.28969	0.000131405	0.017608
ENSMUST00000104896	ENSMUSG00000075122	Cd80	protein_coding	16	38459193	+	CD80 antigen	3.87579	4.34072	4.74919	10.9608	11.2862	8.95153	-1.27789	5.39052e-08	4.78062e-05
ENSMUST00000132224	ENSMUSG00000020400	Tnip1	protein_coding	11	54734577	-	TNFAIP3 interacting protein 1	3.53876	4.34072	3.41942	9.9644	8.58225	8.75261	-1.24011	2.05304e-07	0.000136556
ENSMUST00000103547	ENSMUSG00000076738	Ighv1-80	IG_V_gene	12	117150987	-	immunoglobulin heavy variable 1-80	1.51661	2.04269	2.46958	4.9822	4.34991	4.77415	-1.21289	0.000130771	0.017608
ENSMUST00000032177	ENSMUSG00000030089	Slc41a3	protein_coding	6	90569240	+	solute carrier family 41, member 3	3.70727	2.8087	2.27961	8.96796	5.76069	5.96769	-1.20281	3.98039e-05	0.00733969
ENSMUST00000085809	ENSMUSG00000030583	Sipa1l3	protein_coding	7	30290479	-	signal-induced proliferation-associated 1 like 3	9.60521	5.6174	6.4589	18.1352	17.8699	13.3278	-1.20268	1.82273e-07	0.000126788
ENSMUST00000025211	ENSMUSG00000024353	2010001M09Rik	protein_coding	18	35809021	-	marginal zone B and B1 cell-specific protein 1	6.06645	6.12807	5.12913	14.7473	10.9335	14.9192	-1.19567	5.32243e-08	4.78062e-05
ENSMUST00000150866	ENSMUSG00000034177	Rnf43	protein_coding	11	87547422	+	ring finger protein 43	22.2436	10.3411	11.588	38.064	30.0967	31.8277	-1.1809	3.8332e-07	0.000216332
ENSMUST00000125720	ENSMUSG00000002058	Unc119	protein_coding	11	78161437	+	unc-119 homolog (C. elegans)	17.3568	14.1712	12.1579	39.8576	29.3913	29.8384	-1.17105	6.05416e-11	2.25505e-07
ENSMUST00000169198	ENSMUSG00000026271	Gpr35	protein_coding	1	94875480	+	G protein-coupled receptor 35	3.03322	2.42569	3.79936	6.97508	6.58364	6.76338	-1.15789	2.26245e-05	0.00507661
ENSMUST00000174176	ENSMUSG00000024670	Cd6	protein_coding	19	10904346	-	CD6 antigen	4.0443	3.1917	3.41942	6.77579	7.52416	8.95153	-1.12604	1.29152e-05	0.00329497
ENSMUST00000132303	ENSMUSG00000037706	Cd81	protein_coding	7	150252106	+	CD81 antigen	5.3924	4.46838	2.84952	11.5587	9.28764	7.16122	-1.12025	3.08568e-05	0.0063853
ENSMUST00000161737	ENSMUSG00000016194	Hsd11b1	protein_coding	1	195090248	-	hydroxysteroid 11-beta dehydrogenase 1	11.1218	7.78775	6.4589	22.121	16.8118	16.5106	-1.11775	2.841e-07	0.000176369
ENSMUST00000149196	ENSMUSG00000075415	Fnbp1	protein_coding	2	30971832	-	formin binding protein 1	4.54984	3.57471	4.55923	10.5623	8.11199	8.55369	-1.1019	7.97835e-06	0.00235002
ENSMUST00000166368	ENSMUSG00000000131	Xpo6	protein_coding	7	133325151	-	exportin 6	3.37025	2.42569	2.84952	7.17437	6.46608	4.57523	-1.09538	0.000204295	0.0243896
ENSMUST00000148061	ENSMUSG00000022747	St3gal6	protein_coding	16	58499454	-	ST3 beta-galactoside alpha-2,3-sialyltransferase 6	7.07752	3.83004	4.74919	14.1494	11.0511	7.55907	-1.07773	0.000131417	0.017608
ENSMUST00000103668	ENSMUSG00000076856	Trav13-4-dv7	IG_V_gene	14	54377031	+	T cell receptor alpha variable 13-4-DV7	3.70727	3.31937	5.889	11.9573	6.70121	8.55369	-1.07573	0.0002471	0.0280609
ENSMUST00000003274	ENSMUSG00000003206	Ebi3	protein_coding	17	56092046	+	Epstein-Barr virus induced gene 3	26.962	11.8731	15.1974	44.4412	36.5627	32.0266	-1.07038	6.01086e-06	0.00186577
ENSMUST00000056866	ENSMUSG00000043286	Pnpla1	protein_coding	17	28995356	+	patatin-like phospholipase domain containing 1	4.54984	4.08538	3.98932	9.36654	8.34712	8.55369	-1.04704	8.31901e-06	0.00238017
ENSMUST00000141954	ENSMUSG00000037706	Cd81	protein_coding	7	150244481	+	CD81 antigen	6.23496	4.85139	3.60939	12.9537	9.99303	7.55907	-1.04136	8.16894e-05	0.0128931
ENSMUST00000061165	ENSMUSG00000027999	Pla2g12a	protein_coding	3	129584102	+	phospholipase A2, group XIIA	4.0443	3.44704	3.22945	8.17081	4.93773	9.5483	-1.03651	0.000338738	0.0351129
ENSMUST00000128944	ENSMUSG00000074259	Gramd2	protein_coding	9	59555444	+	GRAM domain containing 2	5.05537	5.48973	3.22945	9.56582	9.87546	9.15045	-1.02594	1.41865e-05	0.00357039
ENSMUST00000129811	ENSMUSG00000016024	Lbp	protein_coding	2	158139942	+	lipopolysaccharide binding protein	8.42562	6.3834	5.889	15.7438	13.0497	13.3278	-1.01607	1.20888e-06	0.000582842
ENSMUST00000151615	ENSMUSG00000032870	Smap2	protein_coding	4	120648313	-	small ArfGAP 2	4.21281	2.93637	2.84952	6.17793	7.17147	6.56446	-1.00891	0.000207292	0.0245899
ENSMUST00000129430	ENSMUSG00000035547	Capn5	protein_coding	7	105313951	-	calpain 5	5.05537	5.48973	4.93916	9.9644	9.87546	11.3386	-0.991557	5.73252e-06	0.00182031
ENSMUST00000103134	ENSMUSG00000037944	Ccr7	protein_coding	11	99016391	-	chemokine (C-C motif) receptor 7	16.0087	9.70278	11.968	22.3203	24.5711	27.2524	-0.987148	2.73014e-07	0.000175331
ENSMUST00000159029	ENSMUSG00000067613	5430421N21Rik	protein_coding	15	101318499	-	RIKEN cDNA 5430421N21 gene	2.86471	5.10672	5.12913	10.363	8.34712	7.55907	-0.986526	0.000142671	0.018712
ENSMUST00000093452	ENSMUSG00000000791	Il12rb1	protein_coding	8	73332383	+	interleukin 12 receptor, beta 1	5.72942	3.57471	3.22945	8.76867	6.93634	9.15045	-0.968853	0.000215773	0.025274
ENSMUST00000150669	ENSMUSG00000017897	Eya2	protein_coding	2	165480818	+	eyes absent 2 homolog (Drosophila)	5.22389	6.25574	4.93916	10.7616	9.52277	12.5321	-0.963287	1.58685e-05	0.00378891
ENSMUST00000160270	ENSMUSG00000013562	4833413E03Rik	lincRNA	17	31695137	+	RIKEN cDNA 4833413E03 gene	24.4343	11.4901	17.477	41.6512	32.3304	29.2417	-0.958552	2.17605e-05	0.00494229
ENSMUST00000122779	ENSMUSG00000084728	Mir1905	miRNA	3	88340304	-	microRNA 1905	6.40347	4.59605	6.07897	13.9502	8.93494	10.344	-0.954654	0.000116889	0.0167712
ENSMUST00000107611	ENSMUSG00000052512	Nav2	protein_coding	7	56559508	+	neuron navigator 2	8.42562	5.87273	5.12913	10.363	13.4024	13.5268	-0.947182	4.06728e-05	0.00742637
ENSMUST00000106331	ENSMUSG00000025573	6030468B19Rik	protein_coding	11	117658974	+	RIKEN cDNA 6030468B19 gene	5.89794	3.44704	3.79936	10.1637	7.64173	7.55907	-0.947148	0.000381953	0.0378377
ENSMUST00000098953	ENSMUSG00000074480	Mex3a	protein_coding	3	88339980	+	mex3 homolog A (C. elegans)	6.40347	4.59605	6.26894	13.9502	8.93494	10.344	-0.940076	0.000148981	0.0190043
ENSMUST00000003074	ENSMUSG00000002992	Apoc2	protein_coding	7	20262213	-	apolipoprotein C-II	2.86471	3.31937	4.55923	7.17437	6.93634	6.16661	-0.935267	0.000470901	0.0445181
ENSMUST00000119830	ENSMUSG00000046897	Zfp740	protein_coding	15	102038693	+	zinc finger protein 740	10.2793	7.53242	6.4589	17.7366	15.1659	13.5268	-0.930971	1.22836e-05	0.00322211
ENSMUST00000055475	ENSMUSG00000050350	Gpr18	protein_coding	14	122314996	-	G protein-coupled receptor 18	9.60521	8.29843	6.64887	13.9502	16.9294	15.9138	-0.930801	2.99502e-06	0.00116207
ENSMUST00000040622	ENSMUSG00000036362	P2ry13	protein_coding	3	59014804	-	purinergic receptor P2Y, G-protein coupled 13	11.9644	7.78775	8.16861	22.5195	14.8132	16.1128	-0.929369	3.78678e-05	0.00733969
ENSMUST00000164354	ENSMUSG00000001627	Ifrd1	protein_coding	12	40975091	-	interferon-related developmental regulator 1	7.41455	5.36206	5.3191	12.9537	10.6984	10.9408	-0.928978	2.74811e-05	0.00582524
ENSMUST00000141243	ENSMUSG00000017132	Cyth1	protein_coding	11	118088293	-	cytohesin 1	3.53876	4.34072	2.27961	6.5765	6.70121	6.56446	-0.92312	0.000560462	0.049705
ENSMUST00000152321	ENSMUSG00000027863	Cd2	protein_coding	3	101091802	-	CD2 antigen	10.7848	8.55376	11.3981	16.3416	23.3954	17.3063	-0.922937	8.43487e-06	0.00238017
ENSMUST00000118342	ENSMUSG00000083894	Gm11489	pseudogene	11	87281181	+	predicted gene 11489	3.70727	3.83004	5.50907	6.77579	8.22955	9.15045	-0.90999	0.000388768	0.0383091
ENSMUST00000172409	ENSMUSG00000021262	Evl	protein_coding	12	109873963	+	Ena-vasodilator stimulated phosphoprotein	16.6827	11.6178	13.2977	21.9217	26.8048	28.8438	-0.909393	6.04907e-07	0.00032188
ENSMUST00000146217	ENSMUSG00000026821	Ralgds	protein_coding	2	28396246	+	ral guanine nucleotide dissociation stimulator	4.54984	4.72372	4.74919	9.9644	8.22955	8.35476	-0.906723	0.0001119	0.0162814
ENSMUST00000032889	ENSMUSG00000030653	Pde2a	protein_coding	7	108605656	+	phosphodiesterase 2A, cGMP-stimulated	10.7848	9.57511	6.83884	18.9324	14.4605	18.3009	-0.899761	1.22152e-05	0.00322211
ENSMUST00000165996	ENSMUSG00000024397	Aif1	protein_coding	17	35310223	-	allograft inflammatory factor 1	6.90901	4.97906	5.50907	9.9644	11.1687	10.9408	-0.897743	5.67681e-05	0.00969953
ENSMUST00000108804	ENSMUSG00000090077	Lime1	protein_coding	2	181116577	+	Lck interacting transmembrane adaptor 1	4.54984	5.48973	6.83884	11.3594	9.28764	10.9408	-0.896429	8.69232e-05	0.0136039
ENSMUST00000062657	ENSMUSG00000043807	Ly6g5b	protein_coding	17	35252373	-	lymphocyte antigen 6 complex, locus G5B	7.07752	6.12807	4.93916	11.758	10.2282	11.9354	-0.879942	4.50114e-05	0.00795962
ENSMUST00000003017	ENSMUSG00000029925	Tbxas1	protein_coding	6	38868979	+	thromboxane A synthase 1, platelet	18.5364	11.4901	9.49839	29.2953	25.2765	17.9031	-0.875669	0.000210774	0.0248446
ENSMUST00000160659	ENSMUSG00000089767	4930556I23Rik	antisense	1	37671104	+	RIKEN cDNA 4930556I23 gene	4.38132	4.59605	6.07897	9.36654	8.22955	9.94615	-0.869935	0.000269643	0.0298919
ENSMUST00000072480	ENSMUSG00000059994	Fcrl1	protein_coding	3	87180309	+	Fc receptor-like 1	11.9644	7.14941	6.83884	17.3381	14.4605	15.7149	-0.868859	0.000105327	0.0155684
ENSMUST00000176340	ENSMUSG00000032596	Uba7	protein_coding	9	107885366	+	ubiquitin-like modifier activating enzyme 7	13.144	10.0858	8.16861	23.1174	17.5172	17.1074	-0.866962	2.34744e-05	0.0052046
ENSMUST00000091349	ENSMUSG00000034522	Zfp395	protein_coding	14	65994230	+	zinc finger protein 395	4.0443	4.34072	3.60939	8.3701	6.93634	6.9623	-0.866121	0.000421314	0.0410814
ENSMUST00000074572	ENSMUSG00000057135	A430084P05Rik	protein_coding	11	70626061	-	SLP adaptor and CSK interacting membrane protein	6.40347	6.0004	6.64887	11.5587	10.6984	12.5321	-0.862523	2.99205e-05	0.00626111
ENSMUST00000102432	ENSMUSG00000076387	Mir671	miRNA	5	24097932	+	microRNA 671	24.7713	21.0652	17.667	42.6476	38.7965	34.2147	-0.861092	2.31295e-08	2.87176e-05
ENSMUST00000126332	ENSMUSG00000040451	Sgms1	protein_coding	19	32313316	-	sphingomyelin synthase 1	10.9533	6.12807	6.4589	16.7402	13.0497	12.5321	-0.847079	0.000462167	0.0439153
ENSMUST00000159195	ENSMUSG00000042349	Ikbke	protein_coding	1	133173290	-	inhibitor of kappaB kinase epsilon	7.58306	8.68143	6.83884	18.7331	11.1687	12.5321	-0.846788	0.000288587	0.0310673
ENSMUST00000131880	ENSMUSG00000021384	Susd3	protein_coding	13	49338269	-	sushi domain containing 3	15.3346	11.7455	13.6777	27.5017	22.5725	22.2794	-0.83037	1.83981e-06	0.000744883
ENSMUST00000152596	ENSMUSG00000014444	Fam38a	protein_coding	8	125009524	-	piezo-type mechanosensitive ion channel component 1	11.4588	9.06443	8.92849	18.3345	16.9294	17.1074	-0.82875	6.4576e-06	0.00197158
ENSMUST00000123526	ENSMUSG00000028460	Sit1	protein_coding	4	43496094	-	suppression inducing transmembrane adaptor 1	9.60521	7.40475	6.4589	12.5551	14.2254	14.7203	-0.822561	5.95288e-05	0.0100682
ENSMUST00000112463	ENSMUSG00000067297	2010002M12Rik	protein_coding	19	34704300	-	RIKEN cDNA 2010002M12 gene	8.59414	6.51107	4.55923	13.5516	10.3457	11.3386	-0.818751	0.000480703	0.044988
ENSMUST00000148547	ENSMUSG00000024772	Ehd1	protein_coding	19	6297914	+	EH-domain containing 1	9.77372	6.76641	7.59871	18.7331	11.5214	12.5321	-0.816714	0.000566269	0.0498577
ENSMUST00000036362	ENSMUSG00000040751	Lat2	protein_coding	5	135090893	-	linker for activation of T cells family, member 2	18.0308	10.9795	13.2977	25.5089	25.7467	22.4783	-0.814853	1.57976e-05	0.00378891
ENSMUST00000130913	ENSMUSG00000035778	Ggta1	protein_coding	2	35301353	-	glycoprotein galactosyltransferase alpha 1, 3	8.25711	9.1921	7.40874	16.9395	12.5795	14.7203	-0.801884	6.00068e-05	0.0100682
ENSMUST00000126385	ENSMUSG00000087538	Gm16341	antisense	1	88197950	-	predicted gene 16341	8.25711	5.87273	5.50907	11.5587	11.1687	11.5375	-0.801574	0.000236136	0.0271469
ENSMUST00000165095	ENSMUSG00000016664	Pacsin2	protein_coding	15	83263280	-	protein kinase C and casein kinase substrate in neurons 2	11.7959	8.29843	7.40874	19.9288	14.4605	13.7257	-0.798247	0.00035457	0.036283
ENSMUST00000135038	ENSMUSG00000031304	Il2rg	protein_coding	X	98462773	-	interleukin 2 receptor, gamma chain	11.1218	10.4688	8.92849	14.3487	19.5158	18.8977	-0.793853	3.89749e-05	0.00733969
ENSMUST00000134809	ENSMUSG00000056737	Capg	protein_coding	6	72499646	+	capping protein (actin filament), gelsolin-like	36.7357	27.9593	33.0544	63.1743	52.9043	52.7146	-0.791086	1.81117e-09	3.74791e-06
ENSMUST00000168130	ENSMUSG00000018820	Zfyve27	protein_coding	19	42253313	+	zinc finger, FYVE domain containing 27	8.0886	7.66009	6.26894	14.1494	14.1078	9.74722	-0.790117	0.000368024	0.0370129
ENSMUST00000154911	ENSMUSG00000028860	Sytl1	protein_coding	4	132818967	-	synaptotagmin-like 1	28.9841	16.4692	16.9071	44.2419	31.5074	31.2309	-0.777188	0.000239073	0.0273159
ENSMUST00000133382	ENSMUSG00000062545	Tlr12	protein_coding	4	128295836	-	toll-like receptor 12	14.155	10.4688	9.30842	22.3203	17.2821	18.8977	-0.774668	6.66799e-05	0.0108934
ENSMUST00000177368	ENSMUSG00000079323	Cdhr4	protein_coding	9	107885618	+	cadherin-related family member 4	14.155	9.83044	8.92849	23.1174	16.9294	16.5106	-0.773447	0.000279552	0.0306257
ENSMUST00000092938	ENSMUSG00000020787	P2rx1	protein_coding	11	72812817	+	purinergic receptor P2X, ligand-gated ion channel, 1	19.0419	15.1925	11.3981	28.0996	25.1589	25.2632	-0.773321	1.50316e-05	0.00368353
ENSMUST00000171482	ENSMUSG00000091297	Gm8439	protein_coding	4	120261350	+	predicted gene 8439	15.1661	11.2348	9.11845	22.7188	17.5172	21.0858	-0.772808	0.000101647	0.0151758
ENSMUST00000171864	ENSMUSG00000022102	Dok2	protein_coding	14	71175686	+	docking protein 2	25.7824	23.4909	23.556	42.6476	39.9721	41.177	-0.763212	2.69234e-09	4.55838e-06
ENSMUST00000044101	ENSMUSG00000055872	Gm9985	pseudogene	10	75053398	-	predicted gene 9985	39.0949	26.4273	28.4952	63.1743	49.2598	45.7523	-0.751187	3.28442e-06	0.00119939
ENSMUST00000066316	ENSMUSG00000053714	4732471J01Rik	protein_coding	7	26169824	+	RIKEN cDNA 4732471J01 gene	7.75157	6.51107	7.21878	13.9502	12.2268	9.74722	-0.750379	0.000527898	0.0477261
ENSMUST00000081083	ENSMUSG00000006344	Ggt5	protein_coding	10	75052402	+	gamma-glutamyltransferase 5	40.6115	26.6826	26.7855	62.975	49.4949	45.3544	-0.746064	1.05245e-05	0.00284071
ENSMUST00000021729	ENSMUSG00000021298	Gpr132	protein_coding	12	114099127	-	G protein-coupled receptor 132	21.5696	14.0435	16.3372	28.4982	27.7454	30.4352	-0.743814	1.46263e-05	0.00363201
ENSMUST00000124853	ENSMUSG00000086527	Gm15856	antisense	6	121176171	-	predicted gene 15856	9.09967	8.55376	5.3191	13.3523	12.4619	13.1289	-0.737266	0.000480423	0.044988
ENSMUST00000117398	ENSMUSG00000080783	Gm8250	pseudogene	19	18655945	+	predicted gene 8250	11.9644	11.8731	9.68836	21.7224	19.0455	15.3171	-0.735061	9.23535e-05	0.0143333
ENSMUST00000143492	ENSMUSG00000018381	Abi3	protein_coding	11	95703412	-	ABI gene family, member 3	33.3655	22.8526	27.1654	43.4448	41.0302	53.3113	-0.725207	3.8333e-06	0.00129802
ENSMUST00000120857	ENSMUSG00000030830	Itgal	protein_coding	7	134439829	+	integrin alpha L	60.496	45.7052	38.3735	93.6654	77.0051	63.6553	-0.694912	9.29842e-06	0.00254667
ENSMUST00000097975	ENSMUSG00000025477	Inpp5a	protein_coding	7	146586388	+	inositol polyphosphate-5-phosphatase A	13.9865	12.1285	11.2081	18.7331	23.6306	16.7095	-0.678298	0.000344273	0.035424
ENSMUST00000107714	ENSMUSG00000038811	Gngt2	protein_coding	11	95703609	+	guanine nucleotide binding protein (G protein), gamma transducing activity polypeptide 2	31.3433	21.0652	27.9253	40.6548	37.9735	48.5372	-0.66588	3.33935e-05	0.0068343
ENSMUST00000137793	ENSMUSG00000042626	Shc1	protein_coding	3	89225564	+	src homology 2 domain-containing transforming protein C1	21.4011	17.3629	17.0971	37.4661	26.8048	24.6664	-0.665648	0.000249506	0.0281624
ENSMUST00000040274	ENSMUSG00000041954	Tnfrsf18	protein_coding	4	155400451	+	tumor necrosis factor receptor superfamily, member 18	16.3457	11.7455	11.2081	23.516	21.1617	17.5052	-0.665133	0.000543406	0.0486339
ENSMUST00000149750	ENSMUSG00000018983	E2f2	protein_coding	4	135736698	+	E2F transcription factor 2	20.053	19.1502	17.857	31.4875	34.5641	23.8707	-0.66512	6.94588e-05	0.0111517
ENSMUST00000058429	ENSMUSG00000044701	Il27	protein_coding	7	133738455	-	interleukin 27	15.3346	16.8522	14.2476	25.5089	25.7467	22.4783	-0.662839	2.5685e-05	0.00556229
ENSMUST00000150819	ENSMUSG00000034382	AI661453	protein_coding	17	47573754	+	expressed sequence AI661453	27.4675	21.0652	23.9359	36.0711	39.1492	37.9943	-0.65348	3.80664e-06	0.00129802
ENSMUST00000167851	ENSMUSG00000054342	Kcnn4	protein_coding	7	25155456	+	potassium intermediate/small conductance calcium-activated channel, subfamily N, member 4	43.1392	28.087	28.3052	61.7793	45.7328	49.134	-0.651426	0.000101543	0.0151758
ENSMUST00000132545	ENSMUSG00000028776	Tinagl1	protein_coding	4	129851935	-	tubulointerstitial nephritis antigen-like 1	43.8132	27.1933	27.9253	60.3843	46.6733	48.3383	-0.650181	0.00015215	0.0190177
ENSMUST00000100568	ENSMUSG00000039754	Alkbh4	protein_coding	5	136614651	+	alkB, alkylation repair homolog 4 (E. coli)	10.7848	9.31977	9.87832	17.3381	15.2835	14.3224	-0.64785	0.000459841	0.0439153
ENSMUST00000144408	ENSMUSG00000043017	Ptgir	protein_coding	7	17491863	+	prostaglandin I receptor (IP)	24.9398	21.0652	16.9071	34.4768	34.2114	30.0374	-0.647775	4.37186e-05	0.00782899
ENSMUST00000119063	ENSMUSG00000000530	Acvrl1	protein_coding	15	100959353	+	activin A receptor, type II-like 1	21.4011	13.4051	19.3767	27.3025	30.3318	26.0589	-0.646786	0.000357396	0.0363723
ENSMUST00000160927	ENSMUSG00000034908	Sidt2	protein_coding	9	45753116	-	SID1 transmembrane family, member 2	16.8512	11.2348	13.2977	22.5195	20.809	21.0858	-0.645357	0.000339364	0.0351129
ENSMUST00000061885	ENSMUSG00000047150	1700001C19Rik	protein_coding	17	47574324	-	RIKEN cDNA 1700001C19 gene	28.1416	21.9589	23.746	36.2704	39.3843	38.79	-0.639715	4.96426e-06	0.00165097
ENSMUST00000105399	ENSMUSG00000009292	Trpm2	protein_coding	10	77432549	-	transient receptor potential cation channel, subfamily M, member 2	36.9042	34.9811	33.2444	65.1672	48.6719	50.5264	-0.636302	1.22051e-06	0.000582842
ENSMUST00000001327	ENSMUSG00000001281	Itgb7	protein_coding	15	102062366	-	integrin beta 7	23.4232	15.3202	16.9071	31.2882	27.7454	27.0535	-0.633117	0.000281745	0.0306855
ENSMUST00000111526	ENSMUSG00000025085	Ablim1	protein_coding	19	57193403	-	actin-binding LIM protein 1	30.1637	19.4056	24.6958	34.6761	38.6789	40.9781	-0.632287	0.000101857	0.0151758
ENSMUST00000143473	ENSMUSG00000085941	Gm11201	antisense	11	78837099	+	predicted gene 11201	18.5364	13.2775	13.1078	25.3096	20.5739	23.6718	-0.623924	0.00050848	0.0468808
ENSMUST00000000984	ENSMUSG00000000958	Slc7a7	protein_coding	14	55028297	-	solute carrier family 7 (cationic amino acid transporter, y+ system), member 7	19.3789	18.5119	18.4269	31.2882	29.8615	25.2632	-0.620988	3.92765e-05	0.00733969
ENSMUST00000000687	ENSMUSG00000000673	Haao	protein_coding	17	84246130	-	3-hydroxyanthranilate 3,4-dioxygenase	44.8243	35.2364	38.5635	69.5515	55.2556	57.2898	-0.616693	1.17018e-06	0.000582842
ENSMUST00000089377	ENSMUSG00000068220	Lgals1	protein_coding	15	78757155	+	lectin, galactose binding, soluble 1	30.6693	21.3206	26.7855	42.4483	33.506	44.7577	-0.613751	0.000162429	0.0201393
ENSMUST00000069958	ENSMUSG00000021360	Gcnt2	protein_coding	13	40982535	+	glucosaminyl (N-acetyl) transferase 2, I-branching enzyme	58.3053	40.9815	37.0437	82.5052	67.835	54.9027	-0.589893	0.000323335	0.0342147
ENSMUST00000168990	ENSMUSG00000090293	Gm17034	lincRNA	6	82714276	+	predicted gene 17034	19.2104	16.2138	14.6275	27.701	23.8657	23.274	-0.574167	0.000427952	0.0415114
ENSMUST00000127383	ENSMUSG00000059248	'Sept9	protein_coding	11	117187747	+	septin 9	29.4897	20.8099	26.9754	40.2562	36.7979	37.1986	-0.571833	0.000128846	0.017608
ENSMUST00000125829	ENSMUSG00000086146	Gm15729	antisense	16	32108951	+	predicted gene 15729	27.4675	25.2783	23.366	44.8398	33.2709	35.8061	-0.570908	0.000124481	0.0171728
ENSMUST00000084412	ENSMUSG00000045777	6330512M04Rik	protein_coding	7	149558164	-	interferon induced transmembrane protein 10	30.6693	23.2356	22.6062	39.0604	38.0911	36.204	-0.56928	0.000100774	0.0151758
ENSMUST00000148292	ENSMUSG00000005686	Ampd3	protein_coding	7	117921204	+	adenosine monophosphate deaminase 3	28.4786	26.4273	24.3159	47.2313	35.1519	35.4083	-0.56301	0.000170454	0.0208851
ENSMUST00000055676	ENSMUSG00000045092	S1pr1	protein_coding	3	115417973	-	sphingosine-1-phosphate receptor 1	42.8022	40.9815	42.3628	60.7828	60.4284	64.0532	-0.553984	4.44361e-08	4.59766e-05
ENSMUST00000161590	ENSMUSG00000074604	Mgst2	protein_coding	3	51465149	+	microsomal glutathione S-transferase 2	35.3876	28.3423	23.366	46.6334	44.0869	36.4029	-0.544904	0.000506048	0.0468808
ENSMUST00000064809	ENSMUSG00000052769	Gm9889	pseudogene	3	115418068	+	predicted gene 9889	40.78	37.1514	38.5635	55.8006	52.7867	59.6769	-0.527229	1.56885e-06	0.000649293
ENSMUST00000025207	ENSMUSG00000024349	Tmem173	protein_coding	18	35900107	-	transmembrane protein 173	27.299	27.704	31.3447	44.0426	37.1506	43.1663	-0.521396	7.81028e-05	0.0124324
ENSMUST00000134404	ENSMUSG00000029478	Ncor2	protein_coding	5	125538770	-	nuclear receptor co-repressor 2	38.2523	41.4921	36.4738	57.5942	55.961	53.1124	-0.514812	2.18856e-06	0.000867227
ENSMUST00000026886	ENSMUSG00000025780	Itih5	protein_coding	2	10075198	+	inter-alpha (globulin) inhibitor H5	44.4873	31.4064	33.6243	60.185	48.7895	47.3437	-0.513331	0.000451635	0.043357
ENSMUST00000068021	ENSMUSG00000020717	Pecam1	protein_coding	11	106611942	-	platelet/endothelial cell adhesion molecule 1	32.3544	33.449	26.0256	48.2277	42.3234	40.9781	-0.507531	0.000151649	0.0190177
ENSMUST00000055723	ENSMUSG00000045362	Tnfrsf26	protein_coding	7	150813858	-	tumor necrosis factor receptor superfamily, member 26	21.0641	22.4696	18.6168	29.096	30.5669	28.8438	-0.505037	0.000437045	0.0421737
ENSMUST00000077934	ENSMUSG00000033149	Phldb2	protein_coding	16	45844491	-	pleckstrin homology-like domain, family B, member 2	26.7935	23.3633	25.4557	37.4661	34.4466	35.0104	-0.501062	0.000185895	0.0224812
ENSMUST00000149959	ENSMUSG00000032528	Vipr1	protein_coding	9	121577831	+	vasoactive intestinal peptide receptor 1	28.6471	27.4486	28.6851	41.4519	40.3248	36.4029	-0.483318	0.000152019	0.0190177
ENSMUST00000110997	ENSMUSG00000079164	Tlr5	protein_coding	1	184884919	+	toll-like receptor 5	34.208	26.4273	30.0149	46.6334	39.1492	40.5803	-0.479527	0.000545032	0.0486339
ENSMUST00000166703	ENSMUSG00000032661	Oas3	protein_coding	5	121227649	-	2'-5' oligoadenylate synthetase 3	47.015	36.2577	34.9541	60.185	53.257	49.9297	-0.466109	0.000402607	0.039464
ENSMUST00000081649	ENSMUSG00000060591	Ifitm2	protein_coding	7	148141882	-	interferon induced transmembrane protein 2	54.261	49.7906	54.5208	75.3309	70.0688	70.8166	-0.44875	3.35044e-06	0.00119997
ENSMUST00000045173	ENSMUSG00000035493	Tgfbi	protein_coding	13	56710964	+	transforming growth factor, beta induced	53.2499	44.8115	44.0725	70.7472	61.2514	57.8866	-0.41639	0.000293483	0.0314128
ENSMUST00000143956	ENSMUSG00000086296	D030055H07Rik	antisense	9	106051018	+	RIKEN cDNA D030055H07 gene	37.7468	36.6407	38.7534	52.2135	47.849	49.9297	-0.404739	0.000254188	0.0283472
ENSMUST00000176222	ENSMUSG00000032089	Il10ra	protein_coding	9	45077229	-	interleukin 10 receptor, alpha	55.7776	46.4712	46.7321	63.5729	63.0149	68.6284	-0.389126	0.00025375	0.0283472
ENSMUST00000028735	ENSMUSG00000027276	Jag1	protein_coding	2	136942380	-	jagged 1	111.218	122.178	118.73	93.8646	95.9331	87.9239	0.340832	0.000133563	0.0177677
ENSMUST00000154690	ENSMUSG00000032285	Dnaja4	protein_coding	9	54547321	+	DnaJ (Hsp40) homolog, subfamily A, member 4	60.496	60.1317	68.1984	48.6263	50.7881	48.1393	0.348204	0.000522971	0.0475112
ENSMUST00000146727	ENSMUSG00000024211	Grm8	protein_coding	6	28085178	-	glutamate receptor, metabotropic 8	62.0126	64.0894	72.7577	50.6191	50.2003	51.1232	0.385502	0.00014685	0.0189926
ENSMUST00000042857	ENSMUSG00000038331	Satb2	protein_coding	1	57029346	-	special AT-rich sequence binding protein 2	104.141	110.305	108.472	70.3487	89.3494	86.3325	0.387009	0.000120475	0.0170817
ENSMUST00000152909	ENSMUSG00000000142	Axin2	protein_coding	11	108782650	+	axin2	73.1344	75.9625	78.8366	48.0284	65.6013	58.4833	0.39386	0.000378642	0.0377103
ENSMUST00000111482	ENSMUSG00000040812	Agbl2	protein_coding	2	90622884	+	ATP/GTP binding protein-like 2	36.7357	42.7688	44.4525	29.4946	32.2128	28.446	0.451592	0.00051633	0.0471379
ENSMUST00000167766	ENSMUSG00000039470	Zdhhc2	protein_coding	8	41509194	+	zinc finger, DHHC domain containing 2	46.3409	60.1317	56.4204	35.6726	43.7342	39.1878	0.451814	0.000367947	0.0370129
ENSMUST00000155055	ENSMUSG00000045636	Mtus1	protein_coding	8	42219072	-	mitochondrial tumor suppressor 1	54.0925	66.1321	74.4674	47.4305	43.7342	51.521	0.452685	0.0002724	0.0300189
ENSMUST00000055353	ENSMUSG00000025469	Msx3	protein_coding	7	147234987	-	msh homeobox 3	40.9485	48.3862	51.8612	35.8718	33.3885	33.8169	0.4558	0.000306863	0.0326572
ENSMUST00000159714	ENSMUSG00000022148	Fyb	protein_coding	15	6529892	+	FYN binding protein	116.105	95.7511	99.3531	91.2739	71.5971	64.2521	0.455894	0.000224278	0.0260459
ENSMUST00000098070	ENSMUSG00000060206	Zfp462	protein_coding	4	54960848	+	zinc finger protein 462	43.8132	45.5775	49.2017	33.2811	34.5641	30.8331	0.481948	5.00896e-05	0.00871841
ENSMUST00000164981	ENSMUSG00000091819	Gm17443	lincRNA	8	33118976	+	predicted gene, 17443	37.9153	49.5352	50.7214	30.2918	36.7979	30.6341	0.489794	0.000511991	0.046972
ENSMUST00000170350	ENSMUSG00000012535	Tnpo3	protein_coding	6	29559811	-	transportin 3	140.876	136.094	136.587	97.4518	94.1696	103.44	0.489857	1.89315e-08	2.51843e-05
ENSMUST00000010974	ENSMUSG00000010830	Kdelr3	protein_coding	15	79346838	+	KDEL (Lys-Asp-Glu-Leu) endoplasmic reticulum protein retention receptor 3	33.197	36.8961	39.3233	26.1067	26.5697	24.8654	0.492052	0.000225161	0.0260459
ENSMUST00000100070	ENSMUSG00000060487	Samd5	protein_coding	10	9395006	-	sterile alpha motif domain containing 5	31.5118	39.5771	39.3233	23.516	27.6278	26.6557	0.49993	0.000499085	0.0464748
ENSMUST00000098500	ENSMUSG00000035274	Tpbg	protein_coding	9	85736459	+	trophoblast glycoprotein	45.3298	67.0257	70.858	44.8398	43.8518	40.3814	0.504445	0.000545774	0.0486339
ENSMUST00000109913	ENSMUSG00000031618	Nr3c2	protein_coding	8	79423671	+	nuclear receptor subfamily 3, group C, member 2	92.1763	113.625	99.1632	65.9643	77.5929	71.0155	0.504684	1.47386e-06	0.000628421
ENSMUST00000143324	ENSMUSG00000074235	Gm10649	lincRNA	8	79423884	-	predicted gene 10649	92.1763	114.518	100.873	65.3665	78.5335	71.0155	0.513837	1.44555e-06	0.000628421
ENSMUST00000069896	ENSMUSG00000056031	9330154J02Rik	protein_coding	9	85736892	-	RIKEN cDNA 9330154J02 gene	48.026	69.0684	72.9476	43.4448	46.5558	42.1717	0.520546	0.000194905	0.0234188
ENSMUST00000067987	ENSMUSG00000054745	Gm9955	protein_coding	18	24867849	-	predicted gene 9955	54.0925	64.9831	58.3201	31.4875	42.0883	48.935	0.534425	0.000140744	0.0185902
ENSMUST00000135024	ENSMUSG00000008575	Nfib	protein_coding	4	82151683	-	nuclear factor I/B	30.3322	39.3218	38.9434	24.3131	26.217	23.4729	0.548677	0.000174542	0.0212462
ENSMUST00000037097	ENSMUSG00000034295	Fhod3	protein_coding	18	24867946	+	formin homology 2 domain containing 3	54.9351	66.6427	63.0693	32.0854	43.0288	50.7253	0.552952	9.59807e-05	0.0147731
ENSMUST00000109912	ENSMUSG00000031618	Nr3c2	protein_coding	8	79426187	+	nuclear receptor subfamily 3, group C, member 2	37.9153	50.5566	48.2518	29.4946	34.329	28.0481	0.565589	6.62587e-05	0.0108934
ENSMUST00000149948	ENSMUSG00000025170	Rab40b	protein_coding	11	121249379	-	Rab40b, member RAS oncogene family	34.7136	32.0447	37.6136	23.7153	26.4521	19.0966	0.572075	0.000122479	0.0171507
ENSMUST00000007757	ENSMUSG00000007613	Tgfbr1	protein_coding	4	47366094	+	transforming growth factor, beta receptor I	162.277	183.331	170.971	108.811	126.618	110.999	0.572641	1.35059e-09	3.19018e-06
ENSMUST00000053068	ENSMUSG00000048138	Dmrt2	protein_coding	19	25746910	+	doublesex and mab-3 related transcription factor 2	24.4343	29.7467	33.2444	18.9324	20.2212	18.3009	0.597101	0.000163286	0.0201393
ENSMUST00000164960	ENSMUSG00000030134	Rasgef1a	protein_coding	6	118016403	+	RasGEF domain family, member 1A	46.3409	56.6846	58.89	34.6761	34.4466	37.9943	0.599514	1.4696e-06	0.000628421
ENSMUST00000044380	ENSMUSG00000035451	Foxa1	protein_coding	12	58647108	-	forkhead box A1	53.924	59.621	57.5602	31.4875	42.9112	36.204	0.615417	5.21317e-07	0.000285559
ENSMUST00000135238	ENSMUSG00000087022	9130024F11Rik	antisense	1	57028335	+	RIKEN cDNA 9130024F11 gene	71.9548	76.8562	78.8366	47.6298	53.6097	45.9512	0.618897	5.03613e-10	1.56322e-06
ENSMUST00000141930	ENSMUSG00000086741	Gm15816	antisense	8	24260057	-	predicted gene 15816	19.716	22.8526	25.8356	15.1459	16.1064	12.7311	0.621768	0.00028701	0.0310673
ENSMUST00000130844	ENSMUSG00000030731	Syt3	protein_coding	7	51639974	+	synaptotagmin III	23.9288	27.704	23.556	15.5445	17.0469	15.516	0.642273	4.53028e-05	0.00795962
ENSMUST00000081989	ENSMUSG00000063760	Rnf217	protein_coding	10	31328990	-	ring finger protein 217	60.3275	86.6866	67.6285	39.459	57.6069	37.3975	0.665249	3.45666e-05	0.00699748
ENSMUST00000071370	ENSMUSG00000035566	Pcdh17	protein_coding	14	84843370	+	protocadherin 17	46.0039	62.302	77.1269	37.8647	36.4452	41.5749	0.678914	1.26708e-05	0.00327753
ENSMUST00000092969	ENSMUSG00000069835	Sat2	protein_coding	11	69435554	+	spermidine/spermine N1-acetyl transferase 2	19.0419	22.9803	24.8858	14.9466	13.52	12.5321	0.70611	3.84459e-05	0.00733969
ENSMUST00000110117	ENSMUSG00000047414	Flrt2	protein_coding	12	96933567	+	fibronectin leucine rich transmembrane protein 2	19.0419	26.2996	32.8644	15.1459	15.1659	16.1128	0.74976	0.00012367	0.0171728
ENSMUST00000054294	ENSMUSG00000044674	Fzd1	protein_coding	5	4758216	-	frizzled homolog 1 (Drosophila)	46.8465	73.7922	71.4279	34.8754	36.21	42.9673	0.756156	1.35455e-06	0.000628421
ENSMUST00000022246	ENSMUSG00000021732	Fgf10	protein_coding	13	119503506	+	fibroblast growth factor 10	14.6606	22.8526	27.1654	11.5587	14.2254	11.7365	0.770571	0.000369652	0.0370129
ENSMUST00000152100	ENSMUSG00000036667	Fam115a	protein_coding	6	42643002	-	family with sequence similarity 115, member A	10.6163	18.0012	15.5774	9.36654	8.81738	7.55907	0.78347	0.000567539	0.0498577
ENSMUST00000161170	ENSMUSG00000072623	Zfp9	protein_coding	6	118429338	-	zinc finger protein 9	17.6938	21.1929	21.6563	11.1601	10.816	13.1289	0.796953	7.95137e-06	0.00235002
ENSMUST00000029380	ENSMUSG00000027803	Wwtr1	protein_coding	3	57379750	-	WW domain containing transcription regulator 1	33.7025	51.1949	50.3415	21.3238	27.3927	28.8438	0.79924	3.13684e-06	0.00119226
ENSMUST00000155656	ENSMUSG00000078747	Gm13308	protein_coding	4	41812468	+	predicted gene, 20878	33.0284	48.8969	33.8143	21.9217	24.6887	19.0966	0.814718	3.22201e-06	0.00119939
ENSMUST00000020546	ENSMUSG00000020303	Stc2	protein_coding	11	31270074	-	stanniocalcin 2	21.4011	32.1724	39.1334	16.9395	16.9294	18.6988	0.818151	3.75932e-05	0.00733969
ENSMUST00000141375	ENSMUSG00000085730	Gm13307	antisense	4	41812834	-	predicted gene 13307	33.7025	48.8969	34.0042	21.9217	24.5711	19.2955	0.82392	1.48467e-06	0.000628421
ENSMUST00000034029	ENSMUSG00000031616	Ednra	protein_coding	8	80248335	-	endothelin receptor type A	30.3322	35.1087	29.445	19.7295	17.5172	16.1128	0.837965	4.7767e-08	4.68217e-05
ENSMUST00000030714	ENSMUSG00000028883	Sema3a	protein_coding	5	13399309	+	sema domain, immunoglobulin domain (Ig), short basic domain, secreted, (semaphorin) 3A	14.155	21.0652	23.366	13.3523	9.4052	10.1451	0.845343	0.000121069	0.0170817
ENSMUST00000115332	ENSMUSG00000039904	Gpr37	protein_coding	6	25640729	-	G protein-coupled receptor 37	10.1107	16.0862	15.3874	9.36654	6.81877	7.16122	0.85164	0.000328541	0.0345692
ENSMUST00000144680	ENSMUSG00000086709	Gm16263	antisense	13	119504203	-	predicted gene 16263	14.155	20.9376	25.8356	10.7616	12.8146	9.74722	0.85171	0.000107856	0.0158167
ENSMUST00000098117	ENSMUSG00000073872	Gm10593	antisense	4	42566010	+	predicted gene 10593	15.1661	25.0229	17.2871	10.5623	10.9335	10.5429	0.852439	6.7891e-05	0.0109948
ENSMUST00000035069	ENSMUSG00000032491	Nradd	protein_coding	9	110526897	-	neurotrophin receptor associated death domain	16.8512	25.1506	27.3554	15.3452	11.6389	11.5375	0.856574	3.66369e-05	0.00725878
ENSMUST00000162159	ENSMUSG00000021090	Lrrc9	protein_coding	12	73542853	+	leucine rich repeat containing 9	18.3679	22.4696	30.0149	13.7509	12.4619	12.3332	0.874114	8.07567e-06	0.00235002
ENSMUST00000107987	ENSMUSG00000066202	Ccl27b	protein_coding	4	42664848	+	chemokine (C-C motif) ligand 27b	11.7959	19.2779	19.9466	7.77223	9.64033	8.95153	0.941916	2.75248e-05	0.00582524
ENSMUST00000057944	ENSMUSG00000032854	Ugt8a	protein_coding	3	125641468	-	UDP galactosyltransferase 8A	26.1194	50.1736	36.8537	16.7402	23.7481	17.5052	0.955994	8.85022e-06	0.0024601
ENSMUST00000147013	ENSMUSG00000022261	Sdc2	protein_coding	15	32850529	+	syndecan 2	29.9952	39.0664	42.1728	19.3309	19.9861	16.5106	0.985818	1.37035e-09	3.19018e-06
ENSMUST00000084673	ENSMUSG00000073881	Gm3892	antisense	4	41925875	+	predicted gene 3892	16.1772	23.2356	12.5379	7.97152	10.3457	7.55907	0.99875	3.5985e-05	0.00720629
ENSMUST00000108002	ENSMUSG00000078734	Gm2506	protein_coding	4	42354405	-	predicted gene 2506	9.4367	23.6186	17.0971	9.56582	8.11199	7.16122	1.02291	0.000331394	0.0346735
ENSMUST00000146650	ENSMUSG00000009350	Mpo	protein_coding	11	87616040	+	myeloperoxidase	16.6827	24.7676	25.4557	11.758	11.5214	9.34938	1.02949	3.12603e-07	0.000187804
ENSMUST00000155944	ENSMUSG00000078729	Gm7819	antisense	4	42452715	-	predicted gene 7819	14.9976	23.6186	21.2764	9.9644	9.4052	9.74722	1.049	3.65051e-07	0.00021246
ENSMUST00000041080	ENSMUSG00000036904	Fzd8	protein_coding	18	9212854	+	frizzled homolog 8 (Drosophila)	19.5474	47.8755	62.8793	19.9288	21.632	19.2955	1.09437	0.000117067	0.0167712
ENSMUST00000105155	ENSMUSG00000078361	Gm2500	protein_coding	4	42337018	-	predicted gene 2500	5.56091	12.5115	9.87832	4.38434	3.87965	4.3763	1.16445	0.000148508	0.0190043
ENSMUST00000043111	ENSMUSG00000034488	Edil3	protein_coding	13	88961247	+	EGF-like repeats and discoidin I-like domains 3	21.9066	38.6834	45.5923	13.7509	16.224	16.7095	1.18071	1.31333e-07	9.78381e-05
ENSMUST00000068970	ENSMUSG00000055406	Gm9969	protein_coding	4	42681536	+	predicted gene 9969	5.56091	9.70278	11.3981	3.98576	3.29182	4.57523	1.18817	6.08159e-05	0.0101128
ENSMUST00000133644	ENSMUSG00000087577	Gm13299	antisense	4	42024158	-	predicted gene 13299	9.4367	21.3206	15.9573	5.38078	7.75929	7.16122	1.19534	1.83814e-05	0.0042792
ENSMUST00000074204	ENSMUSG00000019894	Slc6a15	protein_coding	10	102830477	+	solute carrier family 6 (neurotransmitter transporter), member 15	22.5807	38.8111	46.922	16.9395	16.3415	13.7257	1.19907	7.22851e-08	5.60932e-05
ENSMUST00000155260	ENSMUSG00000014633	2310061C15Rik	protein_coding	8	119418424	-	COX assembly mitochondrial protein 2	5.56091	8.8091	6.26894	3.58718	3.05669	2.38707	1.20559	3.94814e-05	0.00733969
ENSMUST00000127247	ENSMUSG00000048022	Tmem229a	protein_coding	6	24906297	-	transmembrane protein 229A	13.481	39.4494	36.8537	8.96796	13.2849	14.3224	1.29212	2.52839e-05	0.00553984
ENSMUST00000055922	ENSMUSG00000048706	D4Bwg0951e	protein_coding	4	80556550	+	DNA segment, Chr 4, Brigham & Women's Genetics 0951 expressed	6.23496	19.7886	20.5165	6.5765	6.58364	5.76876	1.29411	0.0001467	0.0189926
ENSMUST00000108018	ENSMUSG00000073877	Gm13306	protein_coding	4	42024763	+	predicted gene 13306	11.9644	23.4909	20.1366	6.17793	8.11199	8.15584	1.30362	1.8381e-07	0.000126788
ENSMUST00000050249	ENSMUSG00000090045	Tmem229a	pseudogene	6	24905740	-	transmembrane protein 229A	14.6606	42.6411	41.7929	9.56582	14.2254	13.9246	1.38773	5.38704e-06	0.00176015
ENSMUST00000113358	ENSMUSG00000034755	Pcdh11x	protein_coding	X	117403868	+	protocadherin 11 X-linked	6.40347	28.47	24.8858	4.58362	8.34712	6.16661	1.62954	4.14269e-05	0.00749063
ENSMUST00000145394	ENSMUSG00000004568	Arhgef18	protein_coding	8	3393073	+	rho/rac guanine nucleotide exchange factor (GEF) 18	7.07752	16.8522	13.1078	2.79003	4.7026	3.18277	1.7589	3.66756e-08	4.26904e-05
ENSMUST00000125331	ENSMUSG00000035131	Fam5c	protein_coding	1	148344868	+	bone morphogenetic protein/retinoic acid inducible neural specific 3	8.59414	20.6822	28.1152	3.98576	5.29043	6.56446	1.85075	6.64012e-08	5.37676e-05
ENSMUST00000159326	ENSMUSG00000089955	C230030N03Rik	processed_transcript	1	34735033	+	RIKEN cDNA C230030N03 gene	35.3876	35.7471	39.3233	6.5765	6.46608	11.1397	2.21765	9.29952e-32	1.73194e-27
Promoter list in differential H3K4me modification between WT and KO
Column description
id, gene, symbol	gene information
biotype	gene biotype, "protein_coding"
seqid, TSS, strand	chromosome and TSS coordinate
desc	gene description
7667-KO-H3K4me, 7664-KO-H3K4me, 7668-WT-H3K4me, 7666-WT-H3K4me	normalized CPM (count per million) of H3K4me read count per each sample
logFC	LOG2 fold change of the ratio of KO to WT
Pvalue	P value associated with the statistical test on differential H3K4me modification
FDR	FDR (false discovery rate)
								H3K4me: normalized CPM, LOG2(fold change), p-value and FDR
id	gene	symbol	biotype	seqid	TSS	strand	desc	7667-KO-H3K4me	7664-KO-H3K4me	7668-WT-H3K4me	7666-WT-H3K4me	logFC	PValue	FDR
ENSMUST00000046532	ENSMUSG00000042367	Gjb3	protein_coding	4	127008088	-	gap junction protein, beta 3	31.0002	34.2692	122.486	112.574	-1.85439	7.49387e-16	1.39566e-11
ENSMUST00000151991	ENSMUSG00000000194	Gpr107	protein_coding	2	31027787	+	G protein-coupled receptor 107	36.5114	42.8365	126.089	118.499	-1.63252	1.46464e-13	1.15882e-09
ENSMUST00000162325	ENSMUSG00000089745	1810008B01Rik	antisense	8	126830407	-	RIKEN cDNA 1810008B01 gene	37.8892	44.55	120.685	129.163	-1.60234	1.86666e-13	1.15882e-09
ENSMUST00000075389	ENSMUSG00000056413	Adap1	protein_coding	5	139779021	-	ArfGAP with dual PH domains 1	35.1336	38.5529	108.977	95.9838	-1.48406	1.54098e-10	5.73986e-07
ENSMUST00000073428	ENSMUSG00000063354	Slc39a4	protein_coding	15	76447322	-	solute carrier family 39 (zinc transporter), member 4	45.467	51.4038	129.691	120.869	-1.37824	8.70063e-11	4.05101e-07
ENSMUST00000032177	ENSMUSG00000030089	Slc41a3	protein_coding	6	90569240	+	solute carrier family 41, member 3	29.6224	33.4125	78.3551	82.949	-1.35592	1.0107e-07	0.000110858
ENSMUST00000150897	ENSMUSG00000061356	Gm600	protein_coding	14	66217383	+	nuclear GTPase, germinal center associated	24.8002	25.7019	76.5538	49.7694	-1.34188	2.75281e-06	0.00134916
ENSMUST00000102731	ENSMUSG00000020400	Tnip1	protein_coding	11	54776419	-	TNFAIP3 interacting protein 1	45.467	59.1144	135.095	126.793	-1.33774	1.90787e-10	5.92204e-07
ENSMUST00000156244	ENSMUSG00000020167	Tcf3	protein_coding	10	79884605	-	transcription factor 3	15.8446	27.4154	60.3424	45.0294	-1.32442	2.06356e-05	0.00651386
ENSMUST00000118802	ENSMUSG00000054435	Gimap4	protein_coding	6	48634548	+	GTPase, IMAP family member 4	17.2224	16.2779	43.2304	40.2895	-1.31326	5.73634e-05	0.015262
ENSMUST00000141419	ENSMUSG00000073557	Ppp1r12b	protein_coding	1	136700428	-	protein phosphatase 1, regulatory (inhibitor) subunit 12B	33.7558	23.9885	72.0507	73.4691	-1.31188	5.4034e-07	0.000375582
ENSMUST00000072600	ENSMUSG00000057123	Gja5	protein_coding	3	96836339	+	gap junction protein, alpha 5	52.356	41.1231	119.784	112.574	-1.30286	1.49119e-09	3.96743e-06
ENSMUST00000168378	ENSMUSG00000036473	Tbc1d24	protein_coding	17	24336902	-	TBC1 domain family, member 24	44.0892	33.4125	98.169	92.4289	-1.28496	2.80632e-08	3.73321e-05
ENSMUST00000096397	ENSMUSG00000053168	9030619P08Rik	protein_coding	15	75262259	-	lymphocyte antigen 6 complex pseudogene	15.8446	30.8423	54.038	56.8793	-1.27605	2.50595e-05	0.00777847
ENSMUST00000043149	ENSMUSG00000042351	Grap2	protein_coding	15	80453935	+	GRB2-related adaptor protein 2	15.8446	23.1317	53.1374	37.9195	-1.25882	9.25773e-05	0.0223917
ENSMUST00000107611	ENSMUSG00000052512	Nav2	protein_coding	7	56559508	+	neuron navigator 2	19.289	38.5529	66.6469	68.7292	-1.25565	8.258e-06	0.00343815
ENSMUST00000087222	ENSMUSG00000067224	Gm3695	pseudogene	12	82474208	-	predicted gene 3695	26.8669	23.9885	57.6405	62.8042	-1.2298	1.38017e-05	0.00496888
ENSMUST00000165735	ENSMUSG00000001348	Acp5	protein_coding	9	21940190	-	acid phosphatase 5, tartrate resistant	25.4891	29.9856	71.15	56.8793	-1.22315	1.38736e-05	0.00496888
ENSMUST00000023248	ENSMUSG00000075602	Ly6a	protein_coding	15	74828064	-	lymphocyte antigen 6 complex, locus A	32.378	23.1317	64.8456	66.3592	-1.21962	7.59366e-06	0.00328894
ENSMUST00000160374	ENSMUSG00000054675	Tmem119	protein_coding	5	114250455	-	transmembrane protein 119	29.6224	41.1231	80.1564	82.949	-1.21734	1.06724e-06	0.000641167
ENSMUST00000106331	ENSMUSG00000025573	6030468B19Rik	protein_coding	11	117658974	+	RIKEN cDNA 6030468B19 gene	37.2003	72.8221	145.002	100.724	-1.20004	1.01192e-07	0.000110858
ENSMUST00000143396	ENSMUSG00000021451	Sema4d	protein_coding	13	51844095	-	sema domain, immunoglobulin domain (Ig), transmembrane domain (TM) and short cytoplasmic domain, (semaphorin) 4D	62.6894	96.8106	206.245	152.863	-1.19555	2.85457e-09	5.7975e-06
ENSMUST00000033049	ENSMUSG00000030785	Cox6a2	protein_coding	7	135349880	-	cytochrome c oxidase subunit VIa polypeptide 2	22.0446	23.9885	55.8393	48.5844	-1.19016	5.47728e-05	0.0147839
ENSMUST00000110390	ENSMUSG00000016756	Cmah	protein_coding	13	24506992	+	cytidine monophospho-N-acetylneuraminic acid hydroxylase	61.3116	47.1202	138.698	106.649	-1.17615	2.50103e-08	3.58302e-05
ENSMUST00000167915	ENSMUSG00000057337	Chst3	protein_coding	10	59656987	-	carbohydrate (chondroitin 6/keratan) sulfotransferase 3	19.9779	35.126	65.7462	55.6943	-1.17337	4.66322e-05	0.0127717
ENSMUST00000093452	ENSMUSG00000000791	Il12rb1	protein_coding	8	73332383	+	interleukin 12 receptor, beta 1	62.6894	69.3952	164.816	127.978	-1.16162	9.96976e-09	1.54731e-05
ENSMUST00000143428	ENSMUSG00000086924	Gm11766	lincRNA	11	119799825	+	predicted gene 11766	37.8892	34.2692	77.4545	84.134	-1.15137	2.11741e-06	0.0011267
ENSMUST00000127140	ENSMUSG00000020689	Itgb3	protein_coding	11	104498703	+	integrin beta 3	59.9338	59.9711	155.81	106.649	-1.1445	4.83616e-08	6.00458e-05
ENSMUST00000029709	ENSMUSG00000028071	Sh2d2a	protein_coding	3	87650677	+	SH2 domain protein 2A	50.2893	47.1202	108.977	106.649	-1.14254	1.31199e-07	0.000128602
ENSMUST00000151913	ENSMUSG00000057173	Rfx8	protein_coding	1	39777842	-	regulatory factor X 8	26.8669	17.1346	46.8329	52.1394	-1.13606	0.000179712	0.0348641
ENSMUST00000117847	ENSMUSG00000041609	Ccdc64	protein_coding	5	116166568	-	coiled-coil domain containing 64	31.0002	28.2721	68.4481	60.4343	-1.1196	3.69195e-05	0.0105783
ENSMUST00000146134	ENSMUSG00000085110	Gm13920	antisense	2	101897744	+	predicted gene 13920	37.8892	73.6788	122.486	114.944	-1.11915	3.67394e-07	0.000297493
ENSMUST00000083512	ENSMUSG00000065446	Mir139	miRNA	7	108623890	+	microRNA 139	92.3118	78.8192	183.729	189.598	-1.11728	2.35172e-09	5.47481e-06
ENSMUST00000026564	ENSMUSG00000025491	Ifitm1	protein_coding	7	148153939	+	interferon induced transmembrane protein 1	33.0669	35.126	67.5475	79.394	-1.09972	1.79393e-05	0.00607457
ENSMUST00000151891	ENSMUSG00000038178	Slc43a2	protein_coding	11	75374323	+	solute carrier family 43, member 2	39.9559	73.6788	120.685	118.499	-1.09932	4.91214e-07	0.000365935
ENSMUST00000145874	ENSMUSG00000001768	Rin2	protein_coding	2	145688380	+	Ras and Rab interactor 2	56.4893	37.6961	94.5665	110.204	-1.09273	7.9436e-07	0.000528363
ENSMUST00000025266	ENSMUSG00000024402	Lta	protein_coding	17	35342296	-	lymphotoxin A	33.0669	47.1202	69.3488	100.724	-1.08125	1.05589e-05	0.00409684
ENSMUST00000114840	ENSMUSG00000032011	Thy1	protein_coding	9	43851467	+	thymus cell antigen 1, theta	41.3337	47.1202	100.871	84.134	-1.07812	2.72433e-06	0.00134916
ENSMUST00000177059	ENSMUSG00000093765	RP24-386J17.2	processed_transcript	12	117377121	-	uncharacterized LOC102633213	34.4447	38.5529	82.8583	69.9141	-1.07753	1.62184e-05	0.00559356
ENSMUST00000174176	ENSMUSG00000024670	Cd6	protein_coding	19	10904346	-	CD6 antigen	60.6227	35.9827	117.082	87.6889	-1.0724	1.62913e-06	0.000892378
ENSMUST00000148392	ENSMUSG00000029408	Abcb9	protein_coding	5	124529829	-	ATP-binding cassette, sub-family B (MDR/TAP), member 9	108.845	102.808	212.549	233.442	-1.06958	3.11292e-09	5.7975e-06
ENSMUST00000150669	ENSMUSG00000017897	Eya2	protein_coding	2	165480818	+	eyes absent 2 homolog (Drosophila)	41.3337	39.4096	90.9639	77.024	-1.06109	8.30739e-06	0.00343815
ENSMUST00000083531	ENSMUSG00000065465	Mir33	miRNA	15	82028552	+	microRNA 33	62.0005	68.5384	141.399	129.163	-1.05854	1.56499e-07	0.000138792
ENSMUST00000105325	ENSMUSG00000034881	Tbxa2r	protein_coding	10	80791477	+	thromboxane A2 receptor	40.6448	77.9625	120.685	122.053	-1.05846	1.06711e-06	0.000641167
ENSMUST00000147175	ENSMUSG00000012889	Podnl1	protein_coding	8	86651717	+	podocan-like 1	35.8225	39.4096	80.1564	75.8391	-1.05754	1.97654e-05	0.00634675
ENSMUST00000128050	ENSMUSG00000022885	St6gal1	protein_coding	16	23269702	+	beta galactoside alpha 2,6 sialyltransferase 1	55.1115	77.1058	130.592	142.198	-1.05418	2.9625e-07	0.000250789
ENSMUST00000105680	ENSMUSG00000039852	Rere	protein_coding	4	149862502	+	arginine glutamic acid dipeptide (RE) repeats	40.6448	41.9798	89.1627	80.579	-1.04356	9.45737e-06	0.003829
ENSMUST00000047936	ENSMUSG00000042190	Cmklr1	protein_coding	5	114100435	-	chemokine-like receptor 1	52.356	63.3981	121.585	111.389	-1.02057	1.3605e-06	0.000767818
ENSMUST00000142476	ENSMUSG00000001020	S100a4	protein_coding	3	90408833	+	S100 calcium binding protein A4	50.2893	47.1202	97.2684	98.3538	-1.00066	6.68216e-06	0.00296306
ENSMUST00000166703	ENSMUSG00000032661	Oas3	protein_coding	5	121227649	-	2'-5' oligoadenylate synthetase 3	63.3783	66.825	117.983	142.198	-0.991499	1.02842e-06	0.000641167
ENSMUST00000109634	ENSMUSG00000055994	Nod2	protein_coding	8	91175240	+	nucleotide-binding oligomerization domain containing 2	92.3118	88.2433	183.729	174.193	-0.986658	1.30948e-07	0.000128602
ENSMUST00000124485	ENSMUSG00000043243	Fam129c	protein_coding	8	74121681	+	family with sequence similarity 129, member C	41.3337	44.55	91.8646	77.024	-0.986501	3.24277e-05	0.00958625
ENSMUST00000167926	ENSMUSG00000028937	Acot7	protein_coding	4	151560243	+	acyl-CoA thioesterase 7	73.7117	116.515	196.338	174.193	-0.980456	4.58088e-07	0.000355476
ENSMUST00000163976	ENSMUSG00000037185	Krt80	protein_coding	15	101198144	-	keratin 80	57.8671	87.3865	153.108	126.793	-0.969131	2.33078e-06	0.00120579
ENSMUST00000133451	ENSMUSG00000087049	Gm11932	sense_intronic	4	32338736	+	predicted gene 11932	31.6891	46.2635	89.1627	59.2493	-0.964429	0.000211944	0.0390123
ENSMUST00000161104	ENSMUSG00000043020	Wdr63	protein_coding	3	145711401	-	WD repeat domain 63	39.267	47.1202	86.4608	80.579	-0.962032	4.41196e-05	0.0122639
ENSMUST00000137019	ENSMUSG00000063646	Jakmip1	protein_coding	5	37438712	+	janus kinase and microtubule interacting protein 1	41.3337	74.5356	124.287	95.9838	-0.961372	1.96906e-05	0.00634675
ENSMUST00000153668	ENSMUSG00000059248	'Sept9	protein_coding	11	117169468	+	septin 9	47.5337	76.249	131.492	103.094	-0.951548	9.86119e-06	0.00390755
ENSMUST00000100730	ENSMUSG00000021892	Sh3bp5	protein_coding	14	32230863	-	SH3-domain binding protein 5 (BTK-associated)	81.9784	84.8163	169.319	148.123	-0.93412	1.27659e-06	0.000742973
ENSMUST00000162838	ENSMUSG00000015127	Unkl	protein_coding	17	25347630	+	unkempt-like (Drosophila)	39.267	50.5471	81.9576	88.8739	-0.933765	7.19675e-05	0.0181125
ENSMUST00000126385	ENSMUSG00000087538	Gm16341	antisense	1	88197950	-	predicted gene 16341	43.4003	74.5356	114.38	105.464	-0.923922	2.60556e-05	0.00795508
ENSMUST00000132038	ENSMUSG00000002602	Axl	protein_coding	7	26559697	-	AXL receptor tyrosine kinase	71.645	68.5384	138.698	126.793	-0.922401	3.41811e-06	0.00159147
ENSMUST00000006718	ENSMUSG00000026167	Wnt10a	protein_coding	1	74838090	+	wingless related MMTV integration site 10a	31.0002	59.1144	72.9513	95.9838	-0.920093	0.000172818	0.03424
ENSMUST00000144738	ENSMUSG00000087263	Gm15726	antisense	X	166423164	-	predicted gene 15726	39.267	46.2635	86.4608	73.4691	-0.91755	0.00013149	0.0284752
ENSMUST00000138537	ENSMUSG00000024013	Fgd2	protein_coding	17	29502382	+	FYVE, RhoGEF and PH domain containing 2	35.1336	73.6788	99.0696	99.5388	-0.897026	0.000120988	0.0271481
ENSMUST00000129430	ENSMUSG00000035547	Capn5	protein_coding	7	105313951	-	calpain 5	55.8004	68.5384	124.287	104.279	-0.894437	1.91044e-05	0.00634675
ENSMUST00000150819	ENSMUSG00000034382	AI661453	protein_coding	17	47573754	+	expressed sequence AI661453	52.356	41.1231	81.9576	92.4289	-0.880544	0.000120454	0.0271481
ENSMUST00000091224	ENSMUSG00000009614	Sardh	protein_coding	2	27088217	-	sarcosine dehydrogenase	44.0892	57.4009	87.3614	98.3538	-0.876515	0.000101596	0.0239087
ENSMUST00000127888	ENSMUSG00000048058	Ldlrad3	protein_coding	2	101978276	-	low density lipoprotein receptor class A domain containing 3	64.0672	45.4067	121.585	78.209	-0.872068	0.000102701	0.0239087
ENSMUST00000152238	ENSMUSG00000039621	Prex1	protein_coding	2	166529094	-	phosphatidylinositol-3,4,5-trisphosphate-dependent Rac exchange factor 1	66.1338	53.974	104.473	116.129	-0.86185	3.08223e-05	0.00925862
ENSMUST00000032133	ENSMUSG00000030054	Gp9	protein_coding	6	87728130	+	glycoprotein 9 (platelet)	77.1561	66.825	135.095	126.793	-0.859003	1.5363e-05	0.0053985
ENSMUST00000106168	ENSMUSG00000030956	Fam53b	protein_coding	7	139968599	-	family with sequence similarity 53, member B	52.356	47.9769	79.2557	104.279	-0.851982	0.00013339	0.0285546
ENSMUST00000161514	ENSMUSG00000037280	Galnt6	protein_coding	15	100550908	-	UDP-N-acetyl-alpha-D-galactosamine:polypeptide N-acetylgalactosaminyltransferase 6	42.7114	69.3952	104.473	92.4289	-0.838261	0.000233001	0.0421302
ENSMUST00000177368	ENSMUSG00000079323	Cdhr4	protein_coding	9	107885618	+	cadherin-related family member 4	112.29	150.785	242.27	222.777	-0.832426	3.93324e-06	0.00178665
ENSMUST00000176340	ENSMUSG00000032596	Uba7	protein_coding	9	107885366	+	ubiquitin-like modifier activating enzyme 7	124.69	170.489	271.991	248.847	-0.829581	2.89461e-06	0.00138229
ENSMUST00000150866	ENSMUSG00000034177	Rnf43	protein_coding	11	87547422	+	ring finger protein 43	111.601	83.1029	179.226	167.083	-0.822613	1.24324e-05	0.00472532
ENSMUST00000135005	ENSMUSG00000019564	Arid3a	protein_coding	10	79409024	+	AT rich interactive domain 3A (BRIGHT-like)	92.3118	137.077	204.444	196.708	-0.819131	1.307e-05	0.00486832
ENSMUST00000129346	ENSMUSG00000014195	Dnajc7	protein_coding	11	100446100	-	DnaJ (Hsp40) homolog, subfamily C, member 7	53.7337	86.5298	143.201	93.6138	-0.790213	0.000281854	0.0484397
ENSMUST00000170477	ENSMUSG00000004661	Arid3b	protein_coding	9	57668434	-	AT rich interactive domain 3B (BRIGHT-like)	58.556	48.8336	96.3677	90.0589	-0.789751	0.000289397	0.0489975
ENSMUST00000107712	ENSMUSG00000038811	Gngt2	protein_coding	11	95698530	+	guanine nucleotide binding protein (G protein), gamma transducing activity polypeptide 2	70.2672	88.2433	145.002	125.608	-0.785833	9.13538e-05	0.0223865
ENSMUST00000110151	ENSMUSG00000022353	Mtss1	protein_coding	15	58872152	-	metastasis suppressor 1	84.0451	95.9538	151.306	154.048	-0.765945	6.69419e-05	0.0173666
ENSMUST00000168545	ENSMUSG00000031659	Adcy7	protein_coding	8	90806891	+	adenylate cyclase 7	119.179	131.937	241.37	181.303	-0.762724	3.46832e-05	0.0100928
ENSMUST00000050020	ENSMUSG00000048534	Amica1	protein_coding	9	44887266	+	adhesion molecule, interacts with CXADR antigen 1	65.4449	82.2461	128.791	119.684	-0.762254	0.000184459	0.0354162
ENSMUST00000123578	ENSMUSG00000028868	Wasf2	protein_coding	4	132731916	+	WAS protein family, member 2	64.7561	79.6759	138.698	101.909	-0.757317	0.000283501	0.0484397
ENSMUST00000129385	ENSMUSG00000061411	8430427H17Rik	protein_coding	2	153318253	-	RIKEN cDNA 8430427H17 gene	73.0228	80.5327	124.287	135.088	-0.755631	0.000136638	0.0289176
ENSMUST00000173116	ENSMUSG00000030707	Coro1a	protein_coding	7	133851301	-	coronin, actin binding protein 1A	69.5783	74.5356	124.287	117.314	-0.750094	0.000211418	0.0390123
ENSMUST00000084605	ENSMUSG00000030745	Il21r	protein_coding	7	132747008	+	interleukin 21 receptor	77.1561	113.088	177.425	137.458	-0.748576	0.000171499	0.03424
ENSMUST00000128143	ENSMUSG00000086217	Gm9530	lincRNA	1	156930396	-	predicted gene 9530	80.6006	71.9654	148.604	105.464	-0.745221	0.000252236	0.0447183
ENSMUST00000151121	ENSMUSG00000040940	Arhgef1	protein_coding	7	25692666	+	Rho guanine nucleotide exchange factor (GEF) 1	79.2228	95.9538	138.698	152.863	-0.737346	0.000143121	0.0299493
ENSMUST00000172983	ENSMUSG00000002985	Apoe	protein_coding	7	20284387	-	apolipoprotein E	71.645	72.8221	126.089	113.759	-0.735992	0.00023885	0.0427726
ENSMUST00000091349	ENSMUSG00000034522	Zfp395	protein_coding	14	65994230	+	zinc finger protein 395	99.8897	115.659	201.742	146.938	-0.709203	0.000208731	0.0390123
ENSMUST00000146217	ENSMUSG00000026821	Ralgds	protein_coding	2	28396246	+	ral guanine nucleotide dissociation stimulator	119.179	165.349	243.171	213.297	-0.694308	0.000129867	0.0284547
ENSMUST00000130083	ENSMUSG00000085668	Gm13447	lincRNA	2	35361610	-	predicted gene 13447	132.957	120.799	217.953	191.968	-0.692823	0.000112813	0.0259387
ENSMUST00000174060	ENSMUSG00000007379	Dennd2c	protein_coding	3	102944249	+	DENN/MADD domain containing 2C	138.468	104.521	207.146	183.673	-0.68079	0.000177707	0.0348381
ENSMUST00000128532	ENSMUSG00000044783	Hjurp	protein_coding	1	90169694	-	Holliday junction recognition protein	174.979	137.934	227.86	277.287	-0.67892	9.9563e-05	0.0237726
ENSMUST00000165996	ENSMUSG00000024397	Aif1	protein_coding	17	35310223	-	allograft inflammatory factor 1	137.779	151.641	256.68	202.632	-0.67573	0.000161774	0.0334764
ENSMUST00000160797	ENSMUSG00000090016	Gm16578	antisense	13	54318392	-	predicted gene 16578	110.223	147.358	217.953	189.598	-0.674499	0.000254518	0.0447183
ENSMUST00000015271	ENSMUSG00000015127	Unkl	protein_coding	17	25359527	+	unkempt-like (Drosophila)	106.09	110.518	168.418	176.563	-0.670459	0.000266692	0.0464194
ENSMUST00000032889	ENSMUSG00000030653	Pde2a	protein_coding	7	108605656	+	phosphodiesterase 2A, cGMP-stimulated	227.335	180.77	333.234	314.021	-0.661585	6.81802e-05	0.0173944
ENSMUST00000147586	ENSMUSG00000021892	Sh3bp5	protein_coding	14	32220571	-	SH3-domain binding protein 5 (BTK-associated)	135.712	133.65	199.941	225.147	-0.653376	0.000206008	0.0390123
ENSMUST00000140916	ENSMUSG00000055053	Nfic	protein_coding	10	80870386	-	nuclear factor I/C	342.38	346.119	227.86	218.037	0.624883	0.000125932	0.0279209
ENSMUST00000163940	ENSMUSG00000044092	C130050O18Rik	protein_coding	5	139881234	+	RIKEN cDNA C130050O18 gene	303.802	262.16	188.232	157.603	0.70617	3.94012e-05	0.0111183
ENSMUST00000160633	ENSMUSG00000000378	Ccm2	protein_coding	11	6461137	+	cerebral cavernous malformation 2	107.467	100.237	65.7462	52.1394	0.803869	0.000164254	0.033616
ENSMUST00000171411	ENSMUSG00000028431	Ikbkap	protein_coding	4	56770157	-	inhibitor of kappa light polypeptide enhancer in B cells, kinase complex-associated protein	82.6673	96.8106	50.4355	49.7694	0.832969	0.000213663	0.0390123
ENSMUST00000138752	ENSMUSG00000027360	Hdc	protein_coding	2	126444397	-	histidine decarboxylase	111.601	102.808	55.8393	63.9892	0.849642	6.7139e-05	0.0173666
ENSMUST00000027422	ENSMUSG00000026220	Slc16a14	protein_coding	1	84931700	-	solute carrier family 16 (monocarboxylic acid transporters), member 14	116.423	91.6702	54.038	61.6192	0.862337	9.09873e-05	0.0223865
ENSMUST00000057569	ENSMUSG00000046908	Ltb4r1	protein_coding	14	56384799	+	leukotriene B4 receptor 1	87.4896	69.3952	45.9323	36.7345	0.915936	0.000167618	0.0339317
ENSMUST00000112870	ENSMUSG00000034116	Vav1	protein_coding	17	57418550	+	vav 1 oncogene	252.824	363.254	147.704	149.308	1.04708	4.82399e-09	8.16745e-06
ENSMUST00000159714	ENSMUSG00000022148	Fyb	protein_coding	15	6529892	+	FYN binding protein	137.779	124.226	66.6469	55.6943	1.08923	1.42501e-07	0.000132697
ENSMUST00000159326	ENSMUSG00000089955	C230030N03Rik	processed_transcript	1	34735033	+	RIKEN cDNA C230030N03 gene	85.4229	84.8163	23.4165	48.5844	1.28881	5.44497e-07	0.000375582
Promoter list in differential H3K27me3 modification between WT and KO
Column description
id, gene, symbol	gene information
biotype	gene biotype, "protein_coding"
seqid, TSS, strand	chromosome and TSS coordinate
desc	gene description
7667-KO-H3K4me, 7664-KO-H3K4me, 7668-WT-H3K4me, 7666-WT-H3K4me	normalized CPM (count per million) of H3K4me read count per each sample
logFC	LOG2 fold change of the ratio of KO to WT
Pvalue	P value associated with the statistical test on differential H3K4me modification
FDR	FDR (false discovery rate)
								H3K27me3: normalized CPM, LOG2(fold change), p-value and FDR
id	gene	symbol	biotype	seqid	TSS	strand	desc	1313-KO-H3K27me3	1089-KO-H3K27me3	1047-KO-H3K27me3	1311-WT-H3K27me3	1088-WT-H3K27me3	1041-WT-H3K27me3	logFC	PValue	FDR
ENSMUST00000022053	ENSMUSG00000021569	Trip13	protein_coding	13	74075215	-	thyroid hormone receptor interactor 13	0	3.57838	1.70921	7.81062	10.7931	10.1592	-2.31319	2.4197e-05	0.0237105
ENSMUST00000033933	ENSMUSG00000031532	Tmem66	protein_coding	8	35217617	+	transmembrane protein 66	5.3134	5.36758	5.98224	15.6212	15.2902	19.3948	-1.57335	1.9402e-05	0.0200681
ENSMUST00000033136	ENSMUSG00000030847	Bag3	protein_coding	7	135667097	+	BCL2-associated athanogene 3	40.3818	22.3649	43.5849	75.8746	85.4452	110.827	-1.35814	5.8198e-06	0.00985028
ENSMUST00000042021	ENSMUSG00000038984	Tspyl5	protein_coding	15	33617638	-	testis-specific protein, Y-encoded-like 5	104.143	57.2542	81.1875	140.591	135.813	138.534	-0.782483	6.38925e-05	0.0495646
ENSMUST00000084412	ENSMUSG00000045777	6330512M04Rik	protein_coding	7	149558164	-	interferon induced transmembrane protein 10	132.835	136.873	170.066	84.801	88.1434	96.9738	0.705122	2.72566e-05	0.0241649
ENSMUST00000036246	ENSMUSG00000034164	Emid1	protein_coding	11	5052225	-	EMI domain containing 1	129.647	134.189	141.865	95.959	76.4509	75.7319	0.718516	1.70482e-05	0.0186708
ENSMUST00000051386	ENSMUSG00000038775	Vill	protein_coding	9	118961896	+	villin-like	108.393	116.298	126.482	56.9059	69.2556	79.4262	0.766496	3.69687e-05	0.0299254
ENSMUST00000064809	ENSMUSG00000052769	Gm9889	pseudogene	3	115418068	+	predicted gene 9889	149.838	143.135	125.627	99.3064	72.8533	73.8848	0.772923	1.18151e-05	0.0146649
ENSMUST00000045303	ENSMUSG00000040447	Spns2	protein_coding	11	72303406	-	spinster homolog 2	141.336	173.552	141.01	95.959	81.8475	87.7382	0.784804	2.23274e-06	0.00461879
ENSMUST00000032754	ENSMUSG00000030539	Sema4b	protein_coding	7	87331727	+	sema domain, immunoglobulin domain (Ig), transmembrane domain (TM) and short cytoplasmic domain, (semaphorin) 4B	137.086	114.508	118.79	81.4536	67.4567	59.1079	0.835853	7.5246e-06	0.0100066
ENSMUST00000055676	ENSMUSG00000045092	S1pr1	protein_coding	3	115417973	-	sphingosine-1-phosphate receptor 1	160.465	147.608	132.464	94.8432	77.3504	72.0377	0.854532	5.25955e-07	0.00139889
ENSMUST00000053232	ENSMUSG00000059895	Ptp4a3	protein_coding	15	73578456	+	protein tyrosine phosphatase 4a3	107.331	134.189	134.173	82.5694	55.7642	66.4963	0.888157	7.03604e-06	0.0100066
ENSMUST00000019038	ENSMUSG00000059248	Sept9	protein_coding	11	117127560	+	septin 9	119.02	149.398	164.939	90.38	51.2671	74.8084	1.01501	1.36709e-06	0.00318157
ENSMUST00000031555	ENSMUSG00000029570	Lfng	protein_coding	5	141083295	+	LFNG O-fucosylpeptide 3-beta-N-acetylglucosaminyltransferase	125.396	143.135	146.992	78.1062	53.066	73.8848	1.0287	2.49823e-08	9.30241e-05
ENSMUST00000046532	ENSMUSG00000042367	Gjb3	protein_coding	4	127008088	-	gap junction protein, beta 3	142.399	131.506	156.393	65.8323	68.3561	75.7319	1.03233	7.02626e-10	1.30815e-05
ENSMUST00000066785	ENSMUSG00000054008	Ndst1	protein_coding	18	60908304	-	N-deacetylase/N-sulfotransferase (heparan glucosaminyl) 1	81.8263	98.4056	70.0777	47.9795	35.0775	36.9424	1.06647	6.69042e-05	0.0498249
ENSMUST00000163656	ENSMUSG00000039309	Edaradd	protein_coding	13	12612679	-	EDAR (ectodysplasin-A receptor)-associated death domain	78.6383	71.5677	89.7336	35.7057	39.5746	38.7895	1.06869	2.61934e-05	0.0241649
ENSMUST00000036782	ENSMUSG00000022353	Mtss1	protein_coding	15	58913581	-	metastasis suppressor 1	74.3876	92.1434	111.099	45.7479	38.6752	47.1016	1.08371	1.29938e-05	0.0151199
ENSMUST00000071135	ENSMUSG00000062591	Tubb4a	protein_coding	17	57227205	-	tubulin, beta 4A class IVA	104.143	107.352	116.226	72.5272	44.0717	38.7895	1.0919	7.20519e-06	0.0100066
ENSMUST00000061885	ENSMUSG00000047150	1700001C19Rik	protein_coding	17	47574324	-	RIKEN cDNA 1700001C19 gene	115.832	169.079	208.524	64.7165	73.7527	73.8848	1.21798	1.00727e-08	6.25114e-05
ENSMUST00000139179	ENSMUSG00000028337	Coro2a	protein_coding	4	46614763	-	coronin, actin binding protein 2A	64.8234	98.4056	76.9145	42.4005	26.0833	33.2482	1.24989	3.31434e-05	0.0280483
ENSMUST00000150819	ENSMUSG00000034382	AI661453	protein_coding	17	47573754	+	expressed sequence AI661453	115.832	169.079	199.978	56.9059	67.4567	73.8848	1.28964	1.41165e-09	1.31411e-05
ENSMUST00000176222	ENSMUSG00000032089	Il10ra	protein_coding	9	45077229	-	interleukin 10 receptor, alpha	86.077	77.8299	98.2796	44.6321	19.7873	36.0189	1.39577	5.21196e-06	0.00970363
ENSMUST00000030964	ENSMUSG00000029084	Cd38	protein_coding	5	44260048	+	CD38 antigen	71.1995	70.6731	70.0777	31.2425	23.385	19.3948	1.52556	5.06071e-07	0.00139889
ENSMUST00000112870	ENSMUSG00000034116	Vav1	protein_coding	17	57418550	+	vav 1 oncogene	34.0057	47.4136	48.7125	5.57901	11.6925	6.46492	2.42202	2.00213e-08	9.30241e-05
Promoter list in differential H3K27ac modification between WT and KO
Column description
id, gene, symbol	gene information
biotype	gene biotype, "protein_coding"
seqid, TSS, strand	chromosome and TSS coordinate
desc	gene description
7667-KO-H3K4me, 7664-KO-H3K4me, 7668-WT-H3K4me, 7666-WT-H3K4me	normalized CPM (count per million) of H3K4me read count per each sample
logFC	LOG2 fold change of the ratio of KO to WT
Pvalue	P value associated with the statistical test on differential H3K4me modification
FDR	FDR (false discovery rate)
								H3K27ac: normalized CPM, LOG2(fold change), p-value and FDR
id	gene	symbol	biotype	seqid	TSS	strand	desc	7667-KO-H3K27ac	7664-KO-H3K27ac	7668-WT-H3K27ac	7666-WT-H3K27ac	logFC	PValue	FDR
ENSMUST00000043149	ENSMUSG00000042351	Grap2	protein_coding	15	80453935	+	GRB2-related adaptor protein 2	4.03066	5.29547	26.9981	24.6644	-2.45725	2.94162e-14	5.47672e-11
ENSMUST00000136430	ENSMUSG00000028532	Cachd1	protein_coding	4	100667315	+	cache domain containing 1	3.45485	5.97876	29.6682	16.1003	-2.2688	1.28078e-11	1.08389e-08
ENSMUST00000050184	ENSMUSG00000044352	Sowaha	protein_coding	11	53293034	-	sosondowah ankyrin repeat domain family member A	3.26291	4.44136	20.7677	15.4152	-2.22095	8.5912e-09	2.35222e-06
ENSMUST00000133786	ENSMUSG00000004864	Mapk13	protein_coding	17	28906317	+	mitogen-activated protein kinase 13	14.3952	13.3241	63.1933	64.4014	-2.20158	9.63902e-24	1.79459e-19
ENSMUST00000067523	ENSMUSG00000054450	Gm9945	protein_coding	11	53293668	+	predicted gene 9945	2.49517	3.07479	13.6474	10.9619	-2.13089	3.01011e-05	0.00263108
ENSMUST00000140973	ENSMUSG00000063952	Brpf3	protein_coding	17	28960619	+	bromodomain and PHD finger containing, 3	7.67745	14.349	49.8426	39.3945	-2.00683	3.71831e-16	1.38455e-12
ENSMUST00000044634	ENSMUSG00000035472	Slc25a21	protein_coding	12	58298459	-	solute carrier family 25 (mitochondrial oxodicarboxylate carrier), member 21	8.82906	15.5448	61.7099	34.9412	-1.9822	5.3366e-17	3.31189e-13
ENSMUST00000122877	ENSMUSG00000029516	Cit	protein_coding	5	116395306	+	citron	4.2226	4.09972	18.0976	13.3599	-1.91646	2.50649e-06	0.000343131
ENSMUST00000063116	ENSMUSG00000048450	Msx1	protein_coding	5	38215822	-	msh homeobox 1	2.49517	2.22068	11.5706	6.16609	-1.90882	0.00110997	0.0479476
ENSMUST00000043183	ENSMUSG00000031877	Ces2g	protein_coding	8	107485618	+	carboxylesterase 2G	4.99034	6.14958	20.7677	21.2388	-1.90452	1.76746e-08	4.38753e-06
ENSMUST00000128251	ENSMUSG00000026482	Rgl1	protein_coding	1	154439889	-	ral guanine nucleotide dissociation stimulator,-like 1	5.95002	6.66205	24.0312	22.9516	-1.89087	2.41068e-09	8.80038e-07
ENSMUST00000020204	ENSMUSG00000020019	Ntn4	protein_coding	10	93103794	+	netrin 4	5.37421	7.00369	24.0312	21.9239	-1.88347	3.6672e-09	1.17717e-06
ENSMUST00000126828	ENSMUSG00000028995	Fam126a	protein_coding	5	23428722	-	family with sequence similarity 126, member A	8.63713	10.5909	38.5687	31.8581	-1.86873	2.61318e-12	2.86189e-09
ENSMUST00000093557	ENSMUSG00000070065	Mir451	miRNA	11	77886672	+	microRNA 451	6.71777	12.1283	39.4587	29.1176	-1.85355	6.47715e-12	6.02958e-09
ENSMUST00000130175	ENSMUSG00000078350	1190007F08Rik	lincRNA	4	153399976	-	small integral membrane protein 1	4.2226	7.17451	24.9213	16.4429	-1.85057	3.63479e-08	8.25274e-06
ENSMUST00000100514	ENSMUSG00000044197	Gpr146	protein_coding	5	139865739	+	G protein-coupled receptor 146	8.44519	22.036	63.7866	46.9308	-1.84678	7.67498e-17	3.57232e-13
ENSMUST00000172152	ENSMUSG00000045629	Sh3tc2	protein_coding	18	62112729	+	SH3 domain and tetratricopeptide repeats 2	6.33389	11.7867	42.1289	23.2941	-1.84607	1.48335e-11	1.15071e-08
ENSMUST00000020792	ENSMUSG00000020490	Btnl10	protein_coding	11	58731559	+	butyrophilin-like 10	8.44519	16.7405	53.1061	37.6817	-1.84004	1.248e-14	3.31933e-11
ENSMUST00000144738	ENSMUSG00000087263	Gm15726	antisense	X	166423164	-	predicted gene 15726	8.63713	7.00369	42.7222	11.9896	-1.82655	4.93457e-10	2.088e-07
ENSMUST00000037086	ENSMUSG00000037106	Fer1l6	protein_coding	15	58426402	+	fer-1-like 6 (C. elegans)	6.14196	7.51615	27.5914	20.8962	-1.82409	3.11085e-09	1.03425e-06
ENSMUST00000125922	ENSMUSG00000036377	C530008M17Rik	protein_coding	5	77086746	+	RIKEN cDNA C530008M17 gene	6.9097	15.5448	49.8426	29.8028	-1.81688	4.86771e-13	6.97131e-10
ENSMUST00000055085	ENSMUSG00000045282	Tmem86b	protein_coding	7	4582084	-	transmembrane protein 86B	4.60647	11.1034	28.4815	27.4048	-1.81048	3.01906e-10	1.40522e-07
ENSMUST00000083467	ENSMUSG00000065401	Mir144	miRNA	11	77886507	+	microRNA 144	5.95002	12.2992	37.0853	27.4048	-1.80891	4.28123e-11	2.74855e-08
ENSMUST00000114196	ENSMUSG00000073421	H2-Ab1	protein_coding	17	34400185	+	histocompatibility 2, class II antigen A, beta 1	6.9097	9.22437	26.9981	29.4602	-1.79593	4.64159e-10	2.0097e-07
ENSMUST00000150658	ENSMUSG00000061878	Sphk1	protein_coding	11	116394565	+	sphingosine kinase 1	7.67745	17.9363	48.0625	41.1073	-1.78455	7.65845e-14	1.29623e-10
ENSMUST00000066594	ENSMUSG00000053886	Sh2d4a	protein_coding	8	70800466	+	SH2 domain containing 4A	3.83872	4.44136	18.0976	10.2768	-1.77566	3.06027e-05	0.00263778
ENSMUST00000174074	ENSMUSG00000092415	Gm20513	antisense	17	34442665	-	predicted gene 20513	3.64679	7.00369	20.1744	16.4429	-1.76667	6.04305e-07	9.92095e-05
ENSMUST00000107689	ENSMUSG00000041842	Fhdc1	protein_coding	3	84284351	-	FH2 domain containing 1	7.10164	12.47	35.6018	31.5156	-1.76608	5.11471e-11	3.15402e-08
ENSMUST00000040374	ENSMUSG00000032671	A930018P22Rik	protein_coding	2	103962926	+	RIKEN cDNA A930018P22 gene	5.18228	12.9824	35.6018	26.7197	-1.76293	1.27074e-10	6.57186e-08
ENSMUST00000129385	ENSMUSG00000061411	8430427H17Rik	protein_coding	2	153318253	-	RIKEN cDNA 8430427H17 gene	7.29357	16.2281	40.0521	40.4221	-1.7574	1.73648e-12	2.02061e-09
ENSMUST00000140462	ENSMUSG00000005107	Slc2a9	protein_coding	5	38893400	-	solute carrier family 2 (facilitated glucose transporter), member 9	4.41453	6.66205	22.8445	14.7301	-1.75614	5.34468e-07	8.96461e-05
ENSMUST00000126502	ENSMUSG00000027318	Adam33	protein_coding	2	130880262	-	a disintegrin and metallopeptidase domain 33	4.41453	3.58726	17.2076	9.24914	-1.73107	0.000109727	0.00776765
ENSMUST00000096224	ENSMUSG00000022994	Adcy6	protein_coding	15	98438064	-	adenylate cyclase 6	4.99034	10.9326	34.1184	18.8408	-1.72497	2.85342e-09	9.8373e-07
ENSMUST00000002885	ENSMUSG00000002808	Epdr1	protein_coding	13	19711699	-	ependymin related protein 1 (zebrafish)	6.14196	9.22437	35.3052	15.4152	-1.72464	6.53995e-09	1.84486e-06
ENSMUST00000032133	ENSMUSG00000030054	Gp9	protein_coding	6	87728130	+	glycoprotein 9 (platelet)	6.52583	6.49122	22.8445	20.2111	-1.72366	1.13869e-07	2.28792e-05
ENSMUST00000021377	ENSMUSG00000020990	Cdkl1	protein_coding	12	70891694	-	cyclin-dependent kinase-like 1 (CDC2-related kinase)	4.7984	6.49122	18.3943	19.1834	-1.72287	8.03262e-07	0.000127363
ENSMUST00000107764	ENSMUSG00000028332	Hemgn	protein_coding	4	46417108	-	hemogen	10.5565	19.9861	52.5127	48.9862	-1.72048	2.33008e-14	4.82016e-11
ENSMUST00000137637	ENSMUSG00000024663	Rab3il1	protein_coding	19	10089506	+	RAB3A interacting protein (rabin3)-like 1	6.33389	14.5198	36.4919	32.5433	-1.711	8.15722e-11	4.60215e-08
ENSMUST00000161356	ENSMUSG00000042453	Reln	protein_coding	5	21850520	-	reelin	4.2226	5.12465	17.2076	13.3599	-1.70365	1.5871e-05	0.00157173
ENSMUST00000061833	ENSMUSG00000048503	Tmem136	protein_coding	9	42924653	-	transmembrane protein 136	5.56615	7.68698	25.8113	17.4706	-1.70338	1.25554e-07	2.42705e-05
ENSMUST00000021378	ENSMUSG00000020992	4930512B01Rik	protein_coding	12	70891275	+	RIKEN cDNA 4930512B01 gene	4.7984	5.63712	16.6142	17.4706	-1.69802	3.21939e-06	0.00041624
ENSMUST00000123530	ENSMUSG00000033688	1300017J02Rik	protein_coding	9	103190554	-	RIKEN cDNA 1300017J02 gene	6.52583	9.05355	30.8549	19.1834	-1.68142	1.59206e-08	4.00555e-06
ENSMUST00000001040	ENSMUSG00000001014	Icam4	protein_coding	9	20833817	+	intercellular adhesion molecule 4, Landsteiner-Wiener blood group	10.3646	15.8864	46.8758	37.6817	-1.681	3.83366e-12	3.75658e-09
ENSMUST00000107601	ENSMUSG00000049807	Arhgap23	protein_coding	11	97311474	+	Rho GTPase activating protein 23	17.6581	16.5697	57.853	51.7266	-1.67987	1.72026e-14	4.00347e-11
ENSMUST00000038227	ENSMUSG00000037872	Darc	protein_coding	1	175263634	-	Duffy blood group, chemokine receptor	5.56615	6.83287	24.9213	14.7301	-1.67755	4.79693e-07	8.11902e-05
ENSMUST00000165735	ENSMUSG00000001348	Acp5	protein_coding	9	21940190	-	acid phosphatase 5, tartrate resistant	4.03066	8.19944	21.0644	18.4983	-1.67746	6.0747e-07	9.92095e-05
ENSMUST00000132442	ENSMUSG00000045374	Wdr81	protein_coding	11	75264585	-	WD repeat domain 81	7.48551	15.2031	36.1952	36.654	-1.66742	9.42947e-11	5.16347e-08
ENSMUST00000101387	ENSMUSG00000073063	Hbq1b	protein_coding	11	32186965	+	hemoglobin, theta 1B	8.82906	16.5697	42.7222	38.0242	-1.65696	1.79774e-11	1.33881e-08
ENSMUST00000152238	ENSMUSG00000039621	Prex1	protein_coding	2	166529094	-	phosphatidylinositol-3,4,5-trisphosphate-dependent Rac exchange factor 1	4.99034	7.51615	23.1412	16.4429	-1.65557	8.07224e-07	0.000127363
ENSMUST00000166957	ENSMUSG00000038725	Pkhd1l1	protein_coding	15	44289099	+	polycystic kidney and hepatic disease 1-like 1	7.10164	7.68698	28.4815	17.8131	-1.64929	8.05705e-08	1.70461e-05
ENSMUST00000006397	ENSMUSG00000006235	Epor	protein_coding	9	21768020	-	erythropoietin receptor	7.10164	13.6657	36.1952	29.4602	-1.64918	6.0018e-10	2.42916e-07
ENSMUST00000151647	ENSMUSG00000034059	Ypel4	protein_coding	2	84574384	+	yippee-like 4 (Drosophila)	9.21294	13.3241	42.7222	28.09	-1.64905	2.33407e-10	1.11425e-07
ENSMUST00000073428	ENSMUSG00000063354	Slc39a4	protein_coding	15	76447322	-	solute carrier family 39 (zinc transporter), member 4	5.37421	5.63712	17.2076	17.4706	-1.64869	5.66818e-06	0.000667912
ENSMUST00000160384	ENSMUSG00000032131	Abcg4	protein_coding	9	44096221	-	ATP-binding cassette, sub-family G (WHITE), member 4	7.86938	14.6907	37.0853	34.2561	-1.6484	1.74975e-10	8.80458e-08
ENSMUST00000147069	ENSMUSG00000048747	E130114P18Rik	protein_coding	4	97444769	-	RIKEN cDNA E130114P18 gene	7.86938	10.7618	29.9649	28.7751	-1.64816	2.90607e-09	9.8373e-07
ENSMUST00000052018	ENSMUSG00000028565	Nfia	protein_coding	4	97444510	+	nuclear factor I/A	8.06132	11.1034	31.1516	28.7751	-1.63696	3.56039e-09	1.16294e-06
ENSMUST00000153208	ENSMUSG00000085483	Gm14198	antisense	2	154458372	-	predicted gene 14198	5.37421	9.39519	26.108	19.8685	-1.62832	1.14285e-07	2.28792e-05
ENSMUST00000109783	ENSMUSG00000079001	4930404H24Rik	protein_coding	2	153318526	+	RIKEN cDNA 4930404H24 gene	9.21294	16.7405	42.4255	38.3668	-1.62707	2.82869e-11	2.02556e-08
ENSMUST00000021458	ENSMUSG00000021061	Spnb1	protein_coding	12	77811534	-	spectrin beta, erythrocytic	9.21294	25.1108	58.1497	48.6436	-1.62244	1.08676e-13	1.68611e-10
ENSMUST00000135657	ENSMUSG00000086325	Gm16938	lincRNA	7	105325751	+	predicted gene, 16938	4.7984	12.9824	29.3715	26.0346	-1.62053	8.72308e-09	2.35372e-06
ENSMUST00000025426	ENSMUSG00000024544	D18Ertd653e	protein_coding	18	68387648	+	low density lipoprotein receptor class A domain containing 4	3.83872	4.09972	11.8673	12.6747	-1.61915	0.000520779	0.0267841
ENSMUST00000154969	ENSMUSG00000032519	Slc25a38	protein_coding	9	120024107	+	solute carrier family 25, member 38	12.2839	21.0111	56.0729	45.9031	-1.60703	5.26968e-13	7.00792e-10
ENSMUST00000023072	ENSMUSG00000022438	Parvb	protein_coding	15	84062473	+	parvin, beta	7.48551	11.2742	29.3715	28.09	-1.60486	8.91663e-09	2.37157e-06
ENSMUST00000145636	ENSMUSG00000006574	Slc4a1	protein_coding	11	102225018	-	solute carrier family 4 (anion exchanger), member 1	9.40487	19.3029	43.6123	44.1903	-1.59828	1.05627e-11	9.36457e-09
ENSMUST00000091813	ENSMUSG00000059336	Slc14a1	protein_coding	18	78320165	-	solute carrier family 14 (urea transporter), member 1	6.33389	6.3204	22.2512	15.7578	-1.58854	2.43241e-06	0.000337959
ENSMUST00000133382	ENSMUSG00000062545	Tlr12	protein_coding	4	128295836	-	toll-like receptor 12	5.75808	4.44136	15.4275	15.0727	-1.58024	5.84938e-05	0.00459509
ENSMUST00000008987	ENSMUSG00000008843	Cldn13	protein_coding	5	135391396	-	claudin 13	5.56615	13.6657	35.3052	22.609	-1.57892	1.03124e-08	2.70417e-06
ENSMUST00000143321	ENSMUSG00000051727	Kctd14	protein_coding	7	104601732	+	potassium channel tetramerisation domain containing 14	6.52583	9.05355	26.4047	20.2111	-1.57597	1.71701e-07	3.16507e-05
ENSMUST00000022695	ENSMUSG00000022099	Epb4.9	protein_coding	14	71026865	-	dematin actin binding protein	8.44519	21.5235	51.6227	38.3668	-1.57362	1.35366e-11	1.09576e-08
ENSMUST00000156244	ENSMUSG00000020167	Tcf3	protein_coding	10	79884605	-	transcription factor 3	3.64679	9.22437	21.9545	16.7855	-1.57302	2.63734e-06	0.000353252
ENSMUST00000133360	ENSMUSG00000085692	Gm2061	lincRNA	1	187279447	-	predicted gene 2061	2.49517	5.46629	11.2739	12.6747	-1.5675	0.000731376	0.0347857
ENSMUST00000166238	ENSMUSG00000028132	Tmem56	protein_coding	3	120966234	-	transmembrane protein 56	6.14196	9.39519	23.7346	22.2664	-1.5552	2.9296e-07	5.24454e-05
ENSMUST00000061093	ENSMUSG00000026614	Slc30a10	protein_coding	1	187278727	+	solute carrier family 30, member 10	2.30323	5.63712	11.5706	11.9896	-1.54756	0.000997771	0.0441363
ENSMUST00000138394	ENSMUSG00000028545	Bend5	protein_coding	4	111087812	+	BEN domain containing 5	5.75808	4.61219	18.3943	11.6471	-1.54116	6.58626e-05	0.00506707
ENSMUST00000000412	ENSMUSG00000000402	Egfl6	protein_coding	X	163023652	-	EGF-like-domain, multiple 6	5.75808	4.78301	14.5374	16.1003	-1.53587	6.26347e-05	0.00483872
ENSMUST00000144675	ENSMUSG00000003813	Rad23a	protein_coding	8	87361946	-	RAD23a homolog (S. cerevisiae)	9.78874	27.1606	57.2596	51.0415	-1.53579	7.94241e-13	9.85812e-10
ENSMUST00000079597	ENSMUSG00000064225	Paqr9	protein_coding	9	95460236	+	progestin and adipoQ receptor family member IX	6.52583	18.4487	42.1289	30.8305	-1.53231	1.4148e-09	5.37568e-07
ENSMUST00000166703	ENSMUSG00000032661	Oas3	protein_coding	5	121227649	-	2'-5' oligoadenylate synthetase 3	26.1033	25.9649	68.5336	82.2145	-1.53017	9.47938e-16	2.94145e-12
ENSMUST00000146342	ENSMUSG00000022803	Popdc2	protein_coding	16	38372084	+	popeye domain containing 2	4.03066	6.83287	13.6474	18.1557	-1.52982	4.97496e-05	0.00407152
ENSMUST00000004774	ENSMUSG00000004655	Aqp1	protein_coding	6	55286426	+	aquaporin 1	6.14196	22.2068	46.2824	36.3114	-1.52468	1.91494e-10	9.38218e-08
ENSMUST00000045921	ENSMUSG00000037336	Mfsd2b	protein_coding	12	4881164	-	major facilitator superfamily domain containing 2B	7.48551	15.2031	37.3819	28.09	-1.5188	7.72206e-09	2.14581e-06
ENSMUST00000060524	ENSMUSG00000073400	Trim10	protein_coding	17	37006519	+	tripartite motif-containing 10	8.44519	17.7655	45.689	29.4602	-1.51189	1.2763e-09	4.95044e-07
ENSMUST00000120377	ENSMUSG00000028063	Lmna	protein_coding	3	88307229	-	lamin A	5.56615	12.47	33.8218	17.8131	-1.51081	1.23868e-07	2.42705e-05
ENSMUST00000156507	ENSMUSG00000001583	Tnk1	protein_coding	11	69669104	-	tyrosine kinase, non-receptor, 1	7.10164	11.2742	26.7014	25.692	-1.50057	1.70115e-07	3.16507e-05
ENSMUST00000141784	ENSMUSG00000031543	Ank1	protein_coding	8	24145703	+	ankyrin 1, erythroid	6.14196	13.1533	32.635	22.2664	-1.49868	1.01237e-07	2.09425e-05
ENSMUST00000150150	ENSMUSG00000073705	Apitd1	protein_coding	4	148506744	-	apoptosis-inducing, TAF9-like domain 1	8.44519	13.3241	31.745	30.1453	-1.49752	2.13867e-08	5.23918e-06
ENSMUST00000163656	ENSMUSG00000039309	Edaradd	protein_coding	13	12612679	-	EDAR (ectodysplasin-A receptor)-associated death domain	9.40487	10.5909	28.1848	28.4325	-1.49645	6.42659e-08	1.39128e-05
ENSMUST00000128360	ENSMUSG00000023216	Epb4.2	protein_coding	2	120862417	-	erythrocyte protein band 4.2	5.56615	6.49122	21.9545	11.9896	-1.49641	2.39863e-05	0.00217843
ENSMUST00000129430	ENSMUSG00000035547	Capn5	protein_coding	7	105313951	-	calpain 5	12.4759	13.6657	38.5687	35.2837	-1.49608	2.66342e-09	9.35616e-07
ENSMUST00000149355	ENSMUSG00000042474	Faim3	protein_coding	1	132762357	+	Fas apoptotic inhibitory molecule 3	4.99034	5.29547	16.3175	12.6747	-1.493	0.000165985	0.0108814
ENSMUST00000128564	ENSMUSG00000068115	Ninl	protein_coding	2	150835068	-	ninein-like	5.18228	5.29547	18.0976	11.3045	-1.49105	0.000146952	0.00987711
ENSMUST00000084412	ENSMUSG00000045777	6330512M04Rik	protein_coding	7	149558164	-	interferon induced transmembrane protein 10	6.14196	7.34533	19.8777	17.8131	-1.47721	9.52436e-06	0.00103096
ENSMUST00000138591	ENSMUSG00000023328	Ache	protein_coding	5	137728994	+	acetylcholinesterase	9.59681	9.90766	34.1184	19.8685	-1.47492	1.57971e-07	2.9708e-05
ENSMUST00000150111	ENSMUSG00000086000	Gm12493	antisense	4	44980641	+	predicted gene 12493	4.41453	10.0785	19.8777	20.8962	-1.47245	3.5429e-06	0.000454909
ENSMUST00000032068	ENSMUSG00000030000	Add2	protein_coding	6	86028078	+	adducin 2 (beta)	8.25325	17.9363	40.9421	32.2007	-1.47053	4.62883e-09	1.36793e-06
ENSMUST00000032177	ENSMUSG00000030089	Slc41a3	protein_coding	6	90569240	+	solute carrier family 41, member 3	5.95002	8.54108	23.7346	16.4429	-1.4673	4.89935e-06	0.000592312
ENSMUST00000114294	ENSMUSG00000029802	Abcg2	protein_coding	6	58590558	+	ATP-binding cassette, sub-family G (WHITE), member 2	9.021	12.47	33.2284	26.3772	-1.46729	5.89222e-08	1.2906e-05
ENSMUST00000167353	ENSMUSG00000019467	Arhgef25	protein_coding	10	126626879	-	Rho guanine nucleotide exchange factor (GEF) 25	5.75808	5.12465	19.8777	9.93426	-1.46287	0.000165757	0.0108814
ENSMUST00000003717	ENSMUSG00000042476	Abcb4	protein_coding	5	8893717	+	ATP-binding cassette, sub-family B (MDR/TAP), member 4	11.9	18.6196	41.8322	42.8201	-1.46206	5.62557e-10	2.32749e-07
ENSMUST00000032341	ENSMUSG00000030217	Art4	protein_coding	6	136806254	-	ADP-ribosyltransferase 4	6.71777	8.88273	25.218	17.8131	-1.46138	2.61724e-06	0.000353099
ENSMUST00000151629	ENSMUSG00000031825	Crispld2	protein_coding	8	122537108	+	cysteine-rich secretory protein LCCL domain containing 2	7.29357	6.83287	21.9545	16.7855	-1.4579	1.07173e-05	0.00114675
ENSMUST00000170926	ENSMUSG00000032698	Lmo2	protein_coding	2	103798152	+	LIM domain only 2	7.48551	12.47	24.9213	30.4879	-1.45768	1.54893e-07	2.94265e-05
ENSMUST00000105353	ENSMUSG00000043822	Adamtsl5	protein_coding	10	79807985	-	ADAMTS-like 5	4.2226	6.83287	18.3943	11.9896	-1.45243	0.000109243	0.00776291
ENSMUST00000062215	ENSMUSG00000047880	Cxcr5	protein_coding	9	44334504	-	chemokine (C-X-C motif) receptor 5	5.37421	5.12465	18.9877	9.5917	-1.4519	0.000248224	0.0150535
ENSMUST00000151615	ENSMUSG00000032870	Smap2	protein_coding	4	120648313	-	small ArfGAP 2	4.99034	5.46629	16.6142	11.9896	-1.45065	0.000258849	0.015496
ENSMUST00000116527	ENSMUSG00000047844	Bex4	protein_coding	X	132673535	+	brain expressed gene 4	3.83872	5.97876	13.054	14.045	-1.45055	0.000499908	0.0258536
ENSMUST00000136971	ENSMUSG00000042331	Specc1	protein_coding	11	61770312	+	sperm antigen with calponin homology and coiled-coil domains 1	5.18228	16.2281	34.1184	24.6644	-1.44129	1.20181e-07	2.38035e-05
ENSMUST00000154690	ENSMUSG00000032285	Dnaja4	protein_coding	9	54547321	+	DnaJ (Hsp40) homolog, subfamily A, member 4	13.4355	23.915	57.2596	44.5329	-1.43958	4.08965e-11	2.71933e-08
ENSMUST00000126237	ENSMUSG00000087330	Gm11616	antisense	11	102238334	-	predicted gene 11616	6.71777	11.9575	30.2616	20.5536	-1.4376	4.79059e-07	8.11902e-05
ENSMUST00000153698	ENSMUSG00000030979	Uros	protein_coding	7	140894299	-	uroporphyrinogen III synthase	4.60647	6.3204	18.9877	10.6194	-1.43741	0.000193457	0.0123856
ENSMUST00000163109	ENSMUSG00000032690	Oas2	protein_coding	5	121199857	-	2'-5' oligoadenylate synthetase 2	12.8597	16.2281	31.745	47.6159	-1.4356	2.62385e-09	9.35616e-07
ENSMUST00000148097	ENSMUSG00000041237	Pklr	protein_coding	3	88940545	+	pyruvate kinase liver and red blood cell	4.41453	6.3204	17.8009	11.3045	-1.43537	0.000220164	0.0136715
ENSMUST00000032754	ENSMUSG00000030539	Sema4b	protein_coding	7	87331727	+	sema domain, immunoglobulin domain (Ig), transmembrane domain (TM) and short cytoplasmic domain, (semaphorin) 4B	6.71777	10.9326	22.8445	25.3495	-1.43506	9.76072e-07	0.000151438
ENSMUST00000136476	ENSMUSG00000028542	Slc6a9	protein_coding	4	117508043	+	solute carrier family 6 (neurotransmitter transporter, glycine), member 9	7.10164	16.0572	38.5687	24.3218	-1.43283	7.16263e-08	1.5328e-05
ENSMUST00000153229	ENSMUSG00000055485	9830001H06Rik	protein_coding	2	156853208	-	RIKEN cDNA 9830001H06 gene	2.87904	6.66205	16.0208	9.93426	-1.43226	0.000851268	0.0394251
ENSMUST00000150866	ENSMUSG00000034177	Rnf43	protein_coding	11	87547422	+	ring finger protein 43	18.2339	11.1034	43.6123	34.9412	-1.43129	4.3337e-09	1.3227e-06
ENSMUST00000162481	ENSMUSG00000023995	Tspo2	protein_coding	17	48589398	-	translocator protein 2	5.75808	10.4201	24.3279	19.526	-1.42835	2.68354e-06	0.000356873
ENSMUST00000040336	ENSMUSG00000038267	Slc22a23	protein_coding	13	34437051	-	solute carrier family 22, member 23	8.25325	21.3527	41.8322	38.7093	-1.42808	2.38456e-09	8.80038e-07
ENSMUST00000166725	ENSMUSG00000060586	H2-Eb1	protein_coding	17	34442887	+	histocompatibility 2, class II antigen E beta	5.18228	6.83287	16.6142	15.7578	-1.42136	8.15264e-05	0.00609582
ENSMUST00000136939	ENSMUSG00000033373	Fntb	protein_coding	12	78010473	+	farnesyltransferase, CAAX box, beta	8.06132	7.8578	24.6246	17.8131	-1.41785	5.49966e-06	0.000652183
ENSMUST00000075084	ENSMUSG00000037124	Trim58	protein_coding	11	58453967	+	tripartite motif-containing 58	9.98068	22.8901	48.9525	39.3945	-1.41498	7.58787e-10	3.00577e-07
ENSMUST00000131960	ENSMUSG00000052305	Hbb-b1	protein_coding	7	110976251	-	hemoglobin, beta adult major chain	8.82906	8.37026	28.4815	17.128	-1.41433	2.19724e-06	0.000309911
ENSMUST00000052204	ENSMUSG00000047037	Nipa1	protein_coding	7	63275324	-	non imprinted in Prader-Willi/Angelman syndrome 1 homolog (human)	6.14196	11.7867	28.7782	19.1834	-1.41209	1.2611e-06	0.000192452
ENSMUST00000176340	ENSMUSG00000032596	Uba7	protein_coding	9	107885366	+	ubiquitin-like modifier activating enzyme 7	9.021	14.0074	34.7118	26.7197	-1.41	1.2645e-07	2.42705e-05
ENSMUST00000138825	ENSMUSG00000031698	Mylk3	protein_coding	8	87904933	-	myosin light chain kinase 3	11.5162	14.5198	39.7554	28.7751	-1.3956	5.10311e-08	1.13107e-05
ENSMUST00000027422	ENSMUSG00000026220	Slc16a14	protein_coding	1	84931700	-	solute carrier family 16 (monocarboxylic acid transporters), member 14	6.14196	7.00369	16.6142	18.1557	-1.39523	5.67572e-05	0.00449662
ENSMUST00000084488	ENSMUSG00000058325	Dock1	protein_coding	7	141862370	+	dedicator of cytokinesis 1	8.25325	6.66205	20.1744	18.8408	-1.38918	1.9797e-05	0.00187096
ENSMUST00000044711	ENSMUSG00000039452	Snx22	protein_coding	9	65917538	-	sorting nexin 22	4.2226	9.90766	25.8113	11.3045	-1.38885	2.7386e-05	0.00242796
ENSMUST00000148392	ENSMUSG00000029408	Abcb9	protein_coding	5	124529829	-	ATP-binding cassette, sub-family B (MDR/TAP), member 9	8.63713	9.39519	24.3279	22.9516	-1.38727	2.0102e-06	0.000287892
ENSMUST00000167851	ENSMUSG00000054342	Kcnn4	protein_coding	7	25155456	+	potassium intermediate/small conductance calcium-activated channel, subfamily N, member 4	49.5195	85.5817	171.482	183.27	-1.38719	1.18779e-17	1.10572e-13
ENSMUST00000039926	ENSMUSG00000037887	Dusp8	protein_coding	7	149281177	-	dual specificity phosphatase 8	9.40487	21.5235	45.3924	35.9689	-1.38422	4.57098e-09	1.36793e-06
ENSMUST00000139677	ENSMUSG00000087442	Gm14453	antisense	2	172860081	-	predicted gene 14453	7.67745	17.4238	37.0853	28.7751	-1.38029	1.10296e-07	2.25659e-05
ENSMUST00000142924	ENSMUSG00000051586	Mical3	protein_coding	6	120907741	-	microtubule associated monoxygenase, calponin and LIM domain containing 3	5.95002	7.00369	18.9877	14.7301	-1.37779	8.25151e-05	0.0061444
ENSMUST00000143396	ENSMUSG00000021451	Sema4d	protein_coding	13	51844095	-	sema domain, immunoglobulin domain (Ig), transmembrane domain (TM) and short cytoplasmic domain, (semaphorin) 4D	8.44519	8.02862	25.8113	16.7855	-1.37645	7.76751e-06	0.000876457
ENSMUST00000147470	ENSMUSG00000039230	Tbcd	protein_coding	11	121411425	+	tubulin-specific chaperone d	6.71777	11.1034	27.8881	18.4983	-1.37545	3.14541e-06	0.000409519
ENSMUST00000142500	ENSMUSG00000018566	Slc2a4	protein_coding	11	69761690	-	solute carrier family 2 (facilitated glucose transporter), member 4	6.14196	12.9824	29.9649	19.8685	-1.37309	1.48275e-06	0.000220846
ENSMUST00000064809	ENSMUSG00000052769	Gm9889	pseudogene	3	115418068	+	predicted gene 9889	7.29357	8.37026	20.4711	20.2111	-1.37132	1.35627e-05	0.00138361
ENSMUST00000108987	ENSMUSG00000018398	Sept8	protein_coding	11	53333248	+	septin 8	8.63713	14.8615	36.1952	24.6644	-1.36789	2.74464e-07	4.96113e-05
ENSMUST00000055676	ENSMUSG00000045092	S1pr1	protein_coding	3	115417973	-	sphingosine-1-phosphate receptor 1	6.33389	7.51615	18.3943	17.4706	-1.36675	6.02477e-05	0.00471299
ENSMUST00000162290	ENSMUSG00000018909	Arrb1	protein_coding	7	106743133	+	arrestin, beta 1	6.71777	12.9824	27.8881	23.2941	-1.3663	1.59769e-06	0.000234218
ENSMUST00000098192	ENSMUSG00000073940	Hbb-b2	protein_coding	7	110962510	-	hemoglobin, beta adult t chain	7.86938	10.5909	25.8113	21.9239	-1.36533	2.53635e-06	0.000344684
ENSMUST00000026159	ENSMUSG00000025163	Cd7	protein_coding	11	120900732	-	CD7 antigen	7.29357	3.58726	15.1308	12.6747	-1.36408	0.000711873	0.0342472
ENSMUST00000070951	ENSMUSG00000021759	Ppap2a	protein_coding	13	113591131	+	phosphatidic acid phosphatase type 2A	5.56615	9.05355	22.2512	15.4152	-1.35967	3.37834e-05	0.00287205
ENSMUST00000030627	ENSMUSG00000028825	Rhd	protein_coding	4	134420451	+	Rh blood group, D antigen	7.29357	12.8116	30.8549	20.8962	-1.35837	1.33075e-06	0.00020143
ENSMUST00000111624	ENSMUSG00000027075	Slc43a1	protein_coding	2	84680356	+	solute carrier family 43, member 1	14.2033	37.41	72.3904	60.9758	-1.35741	2.77394e-12	2.86918e-09
ENSMUST00000130046	ENSMUSG00000021838	Samd4	protein_coding	14	47706810	+	sterile alpha motif domain containing 4	5.37421	10.7618	23.7346	17.8131	-1.35404	1.1549e-05	0.00121792
ENSMUST00000055947	ENSMUSG00000047181	Samd14	protein_coding	11	94871193	+	sterile alpha motif domain containing 14	7.86938	24.5983	45.0957	38.7093	-1.35174	6.31013e-09	1.80742e-06
ENSMUST00000066412	ENSMUSG00000049115	Agtr1a	protein_coding	13	30428310	+	angiotensin II receptor, type 1a	3.64679	8.71191	18.0976	13.7024	-1.34938	0.000183309	0.0118092
ENSMUST00000165875	ENSMUSG00000032028	Fam55b	protein_coding	9	48148881	-	neurexophilin and PC-esterase domain family, member 2	4.99034	5.80794	14.8341	12.6747	-1.34449	0.000944568	0.042581
ENSMUST00000108479	ENSMUSG00000030410	Dmwd	protein_coding	7	19661607	+	dystrophia myotonica-containing WD repeat motif	8.44519	9.39519	20.1744	25.3495	-1.34231	6.67172e-06	0.000766753
ENSMUST00000105389	ENSMUSG00000001211	Agpat3	protein_coding	10	77760943	-	1-acylglycerol-3-phosphate O-acyltransferase 3	11.1323	18.7904	40.6454	35.6263	-1.34173	2.90482e-08	6.76023e-06
ENSMUST00000097913	ENSMUSG00000028539	Artn	protein_coding	4	117602102	-	artemin	5.37421	7.17451	18.9877	12.6747	-1.33327	0.000238019	0.0145293
ENSMUST00000156331	ENSMUSG00000084992	Gm13842	lincRNA	5	116478845	-	predicted gene 13842	7.29357	4.61219	17.2076	12.3322	-1.32101	0.000492571	0.0256882
ENSMUST00000171647	ENSMUSG00000036814	Slc6a20a	protein_coding	9	123587924	-	solute carrier family 6 (neurotransmitter transporter), member 20A	4.7984	6.83287	19.2843	9.5917	-1.31339	0.000613923	0.0307258
ENSMUST00000163559	ENSMUSG00000029530	Ccr9	protein_coding	9	123587557	+	chemokine (C-C motif) receptor 9	4.7984	6.49122	18.3943	9.5917	-1.31114	0.000861613	0.0396718
ENSMUST00000160249	ENSMUSG00000041528	Rnf123	protein_coding	9	107985677	-	ring finger protein 123	7.48551	9.90766	24.0312	19.1834	-1.30917	1.34254e-05	0.00138096
ENSMUST00000130695	ENSMUSG00000087118	Gm16793	lincRNA	8	36652026	-	predicted gene, 16793	8.06132	23.4026	40.3488	38.3668	-1.30597	3.81009e-08	8.54654e-06
ENSMUST00000114268	ENSMUSG00000025889	Snca	protein_coding	6	60778990	-	synuclein, alpha	7.67745	12.6408	32.3383	17.8131	-1.30284	3.9731e-06	0.000503205
ENSMUST00000177368	ENSMUSG00000079323	Cdhr4	protein_coding	9	107885618	+	cadherin-related family member 4	7.48551	14.6907	28.7782	26.3772	-1.30218	2.05494e-06	0.000292052
ENSMUST00000162361	ENSMUSG00000027860	Vangl1	protein_coding	3	101969863	-	vang-like 1 (van gogh, Drosophila)	7.86938	16.5697	34.1184	26.3772	-1.29768	8.28304e-07	0.000129591
ENSMUST00000146779	ENSMUSG00000087615	Gm16190	antisense	17	28996448	-	predicted gene 16190	10.9404	9.73684	26.108	24.6644	-1.29681	4.43406e-06	0.000546711
ENSMUST00000119063	ENSMUSG00000000530	Acvrl1	protein_coding	15	100959353	+	activin A receptor, type II-like 1	10.3646	7.51615	20.1744	23.6367	-1.29313	1.8773e-05	0.00179239
ENSMUST00000106331	ENSMUSG00000025573	6030468B19Rik	protein_coding	11	117658974	+	RIKEN cDNA 6030468B19 gene	3.64679	9.22437	18.3943	13.3599	-1.28911	0.000289444	0.016893
ENSMUST00000139770	ENSMUSG00000026814	Eng	protein_coding	2	32502513	+	endoglin	5.75808	8.37026	19.8777	14.7301	-1.2878	0.000142766	0.00970079
ENSMUST00000125828	ENSMUSG00000035064	Eef2k	protein_coding	7	128019737	+	eukaryotic elongation factor-2 kinase	10.3646	15.7156	34.1184	29.8028	-1.28675	7.89517e-07	0.000126718
ENSMUST00000139220	ENSMUSG00000020889	Nr1d1	protein_coding	11	98631740	-	nuclear receptor subfamily 1, group D, member 1	6.52583	11.1034	24.3279	18.4983	-1.27328	2.26558e-05	0.00208815
ENSMUST00000169198	ENSMUSG00000026271	Gpr35	protein_coding	1	94875480	+	G protein-coupled receptor 35	6.14196	6.49122	16.9109	13.3599	-1.26021	0.00059468	0.0300048
ENSMUST00000173721	ENSMUSG00000025495	Ptdss2	protein_coding	7	148317243	+	phosphatidylserine synthase 2	19.7694	29.0397	57.5563	59.9481	-1.26009	4.02162e-10	1.78272e-07
ENSMUST00000016901	ENSMUSG00000016757	Ttll12	protein_coding	15	83425587	-	tubulin tyrosine ligase-like family, member 12	6.9097	8.88273	21.9545	15.7578	-1.2544	0.000109229	0.00776291
ENSMUST00000031899	ENSMUSG00000029866	Kel	protein_coding	6	41654338	-	Kell blood group	6.33389	5.80794	17.2076	11.6471	-1.25343	0.000957164	0.0429409
ENSMUST00000141061	ENSMUSG00000004552	Ctse	protein_coding	1	133558488	+	cathepsin E	7.10164	11.2742	26.108	17.8131	-1.25329	2.20226e-05	0.00205008
ENSMUST00000172901	ENSMUSG00000027347	Rasgrp1	protein_coding	2	117168445	-	RAS guanyl releasing protein 1	10.9404	11.2742	28.1848	24.6644	-1.25012	6.83677e-06	0.000780901
ENSMUST00000021020	ENSMUSG00000020682	Mmp28	protein_coding	11	83276463	-	matrix metallopeptidase 28 (epilysin)	7.86938	5.12465	15.4275	15.0727	-1.23532	0.000642103	0.0319644
ENSMUST00000141810	ENSMUSG00000085118	Gm15774	antisense	7	128018812	-	predicted gene 15774	7.67745	13.1533	31.745	17.128	-1.22977	1.42464e-05	0.00143373
ENSMUST00000059433	ENSMUSG00000044250	Fam113b	protein_coding	15	97077538	+	PC-esterase domain containing 1B	9.59681	14.1782	27.2947	28.7751	-1.22808	4.83473e-06	0.000592191
ENSMUST00000056866	ENSMUSG00000043286	Pnpla1	protein_coding	17	28995356	+	patatin-like phospholipase domain containing 1	12.092	9.05355	24.6246	24.6644	-1.22384	1.59979e-05	0.00157592
ENSMUST00000156200	ENSMUSG00000028328	Tmod1	protein_coding	4	46052081	+	tropomodulin 1	8.06132	13.6657	26.9981	23.9792	-1.22118	1.23499e-05	0.00129174
ENSMUST00000136828	ENSMUSG00000042066	Tmcc2	protein_coding	1	134263649	-	transmembrane and coiled-coil domains 2	6.71777	9.90766	18.3943	20.5536	-1.21611	0.000102059	0.00733645
ENSMUST00000160616	ENSMUSG00000026347	Tmem163	protein_coding	1	129574673	-	transmembrane protein 163	5.37421	8.54108	21.6578	10.6194	-1.21513	0.000497039	0.0257768
ENSMUST00000124491	ENSMUSG00000028716	Pdzk1ip1	protein_coding	4	114761648	+	PDZK1 interacting protein 1	8.44519	11.6159	27.8881	18.4983	-1.20893	2.80964e-05	0.00247914
ENSMUST00000025211	ENSMUSG00000024353	2010001M09Rik	protein_coding	18	35809021	-	marginal zone B and B1 cell-specific protein 1	9.021	12.2992	26.9981	22.2664	-1.20423	1.75312e-05	0.00169998
ENSMUST00000129442	ENSMUSG00000032380	Dapk2	protein_coding	9	66006042	+	death-associated protein kinase 2	6.9097	10.4201	22.2512	17.8131	-1.2032	9.34081e-05	0.00679325
ENSMUST00000020849	ENSMUSG00000020541	Tom1l1	protein_coding	11	90548921	-	target of myb1-like 1 (chicken)	6.52583	7.34533	20.4711	11.3045	-1.2012	0.000681383	0.0334723
ENSMUST00000143928	ENSMUSG00000022415	Syngr1	protein_coding	15	79928300	+	synaptogyrin 1	8.63713	16.9113	32.0417	27.0623	-1.20015	5.36095e-06	0.000639809
ENSMUST00000166430	ENSMUSG00000041417	Pik3r1	protein_coding	13	102464346	-	phosphatidylinositol 3-kinase, regulatory subunit, polypeptide 1 (p85 alpha)	19.0017	19.8153	46.2824	42.8201	-1.19818	9.67619e-08	2.02417e-05
ENSMUST00000172064	ENSMUSG00000036594	H2-Aa	protein_coding	17	34424716	-	histocompatibility 2, class II antigen A, alpha	6.52583	8.02862	19.581	13.7024	-1.19313	0.000536309	0.0274313
ENSMUST00000115250	ENSMUSG00000001763	Tspan33	protein_coding	6	29644234	+	tetraspanin 33	11.9	31.2604	54.8862	44.5329	-1.1923	2.21116e-08	5.34642e-06
ENSMUST00000098571	ENSMUSG00000074203	G430095P16Rik	protein_coding	8	87246906	+	RIKEN cDNA G430095P16 gene	15.7388	28.1856	52.5127	47.9585	-1.1854	2.46234e-08	5.87742e-06
ENSMUST00000069958	ENSMUSG00000021360	Gcnt2	protein_coding	13	40982535	+	glucosaminyl (N-acetyl) transferase 2, I-branching enzyme	42.8018	20.3278	63.1933	79.4741	-1.18225	3.79014e-10	1.72109e-07
ENSMUST00000053106	ENSMUSG00000048218	Amigo2	protein_coding	15	97077718	-	adhesion molecule with Ig like domain 2	8.44519	13.6657	25.5147	25.0069	-1.18207	2.49372e-05	0.00225379
ENSMUST00000169925	ENSMUSG00000091377	Gm17398	lincRNA	5	148211130	+	predicted gene, 17398	6.33389	8.71191	18.0976	16.1003	-1.17802	0.000461789	0.0244665
ENSMUST00000167926	ENSMUSG00000028937	Acot7	protein_coding	4	151560243	+	acyl-CoA thioesterase 7	8.82906	10.9326	25.5147	19.1834	-1.17677	5.78381e-05	0.00456284
ENSMUST00000058154	ENSMUSG00000036676	Tmtc3	protein_coding	10	99949984	-	transmembrane and tetratricopeptide repeat containing 3	10.3646	10.5909	28.7782	18.1557	-1.16935	5.17982e-05	0.00419295
ENSMUST00000013633	ENSMUSG00000008090	Fgfrl1	protein_coding	5	109123248	+	fibroblast growth factor receptor-like 1	7.86938	10.7618	20.1744	21.9239	-1.16629	0.00011038	0.00778433
ENSMUST00000105388	ENSMUSG00000001211	Agpat3	protein_coding	10	77814798	-	1-acylglycerol-3-phosphate O-acyltransferase 3	7.67745	8.19944	20.1744	15.4152	-1.16561	0.000357376	0.0198616
ENSMUST00000172792	ENSMUSG00000024462	Gabbr1	protein_coding	17	37187576	+	gamma-aminobutyric acid (GABA) B receptor, 1	6.9097	8.88273	18.0976	17.4706	-1.16462	0.000412563	0.0223885
ENSMUST00000084605	ENSMUSG00000030745	Il21r	protein_coding	7	132747008	+	interleukin 21 receptor	7.29357	13.3241	25.218	21.2388	-1.1626	5.47407e-05	0.00435539
ENSMUST00000114663	ENSMUSG00000070305	Mpzl3	protein_coding	9	44863300	+	myelin protein zero-like 3	9.021	8.71191	20.7677	18.8408	-1.15933	0.000193588	0.0123856
ENSMUST00000106168	ENSMUSG00000030956	Fam53b	protein_coding	7	139968599	-	family with sequence similarity 53, member B	11.3242	15.0323	34.7118	23.6367	-1.1469	1.40888e-05	0.00142557
ENSMUST00000029078	ENSMUSG00000027562	Car2	protein_coding	3	14886426	+	carbonic anhydrase 2	19.7694	37.2391	70.907	55.4948	-1.14289	3.83337e-09	1.20966e-06
ENSMUST00000162104	ENSMUSG00000054434	Tmem120b	protein_coding	5	123526379	+	transmembrane protein 120B	10.1726	16.7405	32.635	27.0623	-1.14287	1.27785e-05	0.0013291
ENSMUST00000105325	ENSMUSG00000034881	Tbxa2r	protein_coding	10	80791477	+	thromboxane A2 receptor	8.44519	10.0785	21.0644	19.8685	-1.13939	0.000175565	0.0113891
ENSMUST00000049260	ENSMUSG00000042680	Fam59a	protein_coding	18	21458639	-	GRB2 associated, regulator of MAPK1	7.48551	9.22437	21.0644	15.7578	-1.13903	0.000399368	0.0219983
ENSMUST00000019038	ENSMUSG00000059248	Sept9	protein_coding	11	117127560	+	septin 9	6.52583	7.8578	16.6142	15.0727	-1.1349	0.00105281	0.0460121
ENSMUST00000144720	ENSMUSG00000017210	Med24	protein_coding	11	98572380	-	mediator complex subunit 24	8.06132	8.71191	14.8341	22.2664	-1.13336	0.000405485	0.0222066
ENSMUST00000127525	ENSMUSG00000087528	9830144P21Rik	lincRNA	2	129052174	-	RIKEN cDNA 9830144P21 gene	8.63713	12.2992	27.8881	17.8131	-1.12636	9.80893e-05	0.0070784
ENSMUST00000173124	ENSMUSG00000007035	Msh5	protein_coding	17	35166813	-	mutS homolog 5 (E. coli)	7.48551	13.6657	25.218	21.2388	-1.12598	8.28362e-05	0.0061444
ENSMUST00000126332	ENSMUSG00000040451	Sgms1	protein_coding	19	32313316	-	sphingomyelin synthase 1	7.67745	15.7156	29.6682	21.5813	-1.12359	4.2197e-05	0.00350725
ENSMUST00000093452	ENSMUSG00000000791	Il12rb1	protein_coding	8	73332383	+	interleukin 12 receptor, beta 1	7.29357	8.88273	20.1744	15.0727	-1.12296	0.000706917	0.0341857
ENSMUST00000091867	ENSMUSG00000024533	Spire1	protein_coding	18	67770443	-	spire homolog 1 (Drosophila)	5.37421	17.4238	26.108	23.9792	-1.1169	5.25801e-05	0.00421955
ENSMUST00000067060	ENSMUSG00000054191	Klf1	protein_coding	8	87425827	+	Kruppel-like factor 1 (erythroid)	10.1726	18.7904	36.1952	26.3772	-1.10567	1.48348e-05	0.00148491
ENSMUST00000144620	ENSMUSG00000028681	Ptch2	protein_coding	4	116768701	+	patched homolog 2	11.9	7.34533	22.2512	18.8408	-1.10386	0.000281681	0.0166158
ENSMUST00000084243	ENSMUSG00000066041	Gm10151	lincRNA	4	132641389	+	predicted gene 10151	7.48551	9.05355	18.0976	17.4706	-1.09935	0.000744215	0.0352565
ENSMUST00000167281	ENSMUSG00000000753	Serpinf1	protein_coding	11	75229232	-	serine (or cysteine) peptidase inhibitor, clade F, member 1	9.21294	8.71191	19.8777	18.4983	-1.09819	0.000471362	0.0247093
ENSMUST00000121181	ENSMUSG00000081647	Gm13022	pseudogene	4	132358169	-	predicted gene 13022	18.042	21.3527	44.5023	39.737	-1.09468	1.4806e-06	0.000220846
ENSMUST00000037666	ENSMUSG00000070056	Mfhas1	protein_coding	8	36650852	+	malignant fibrous histiocytoma amplified sequence 1	11.3242	25.7941	39.4587	40.4221	-1.092	2.21822e-06	0.000310517
ENSMUST00000172983	ENSMUSG00000002985	Apoe	protein_coding	7	20284387	-	apolipoprotein E	8.06132	9.56602	20.4711	17.128	-1.09084	0.000581274	0.0294626
ENSMUST00000133557	ENSMUSG00000017929	B4galt5	protein_coding	2	167139400	-	UDP-Gal:betaGlcNAc beta 1,4-galactosyltransferase, polypeptide 5	39.9227	31.9437	74.1705	76.7336	-1.07205	5.62164e-09	1.63537e-06
ENSMUST00000117417	ENSMUSG00000082599	Gm13141	pseudogene	4	146902283	-	predicted gene 13141	10.1726	10.7618	34.1184	9.24914	-1.07004	0.000266008	0.0158686
ENSMUST00000017458	ENSMUSG00000017314	Mpp2	protein_coding	11	101949829	-	membrane protein, palmitoylated 2 (MAGUK p55 subfamily member 2)	7.10164	13.1533	26.108	16.4429	-1.06716	0.000302185	0.0174723
ENSMUST00000154810	ENSMUSG00000072844	G530011O06Rik	lincRNA	X	166416849	-	RIKEN cDNA G530011O06 gene	11.5162	11.2742	34.1184	13.0173	-1.06403	0.000198696	0.0126689
ENSMUST00000101122	ENSMUSG00000072875	Gpr27	protein_coding	6	99642673	+	G protein-coupled receptor 27	11.9	10.2493	21.3611	24.3218	-1.04252	0.000266777	0.0158686
ENSMUST00000120933	ENSMUSG00000033182	Kbtbd12	protein_coding	6	88577436	-	kelch repeat and BTB (POZ) domain containing 12	11.9	16.5697	29.6682	29.1176	-1.03956	6.10085e-05	0.00473273
ENSMUST00000078902	ENSMUSG00000020646	Mboat2	protein_coding	12	25516464	+	membrane bound O-acyltransferase domain containing 2	6.52583	10.7618	20.1744	15.4152	-1.03596	0.00113472	0.0485272
ENSMUST00000115280	ENSMUSG00000079647	Gm2940	protein_coding	X	31954581	-	predicted gene 2940	9.021	9.90766	24.6246	13.7024	-1.02526	0.000961297	0.0430227
ENSMUST00000134630	ENSMUSG00000015766	Eps8	protein_coding	6	137597763	-	epidermal growth factor receptor pathway substrate 8	10.9404	19.9861	34.1184	29.1176	-1.02411	4.6836e-05	0.00385837
ENSMUST00000132545	ENSMUSG00000028776	Tinagl1	protein_coding	4	129851935	-	tubulointerstitial nephritis antigen-like 1	33.7808	22.7193	62.0065	51.3841	-1.01274	4.53028e-07	7.88268e-05
ENSMUST00000134404	ENSMUSG00000029478	Ncor2	protein_coding	5	125538770	-	nuclear receptor co-repressor 2	19.9614	15.8864	33.2284	39.0519	-1.01125	2.27754e-05	0.00208883
ENSMUST00000154783	ENSMUSG00000038644	Pold1	protein_coding	7	51789288	-	polymerase (DNA directed), delta 1, catalytic subunit	15.7388	24.7691	40.9421	41.1073	-1.01046	8.45567e-06	0.000931524
ENSMUST00000165665	ENSMUSG00000059495	Arhgef12	protein_coding	9	42913801	-	Rho guanine nucleotide exchange factor (GEF) 12	13.0517	23.5734	38.8653	34.9412	-1.00282	2.04966e-05	0.0019273
ENSMUST00000126854	ENSMUSG00000022469	Rapgef3	protein_coding	15	97598277	-	Rap guanine nucleotide exchange factor (GEF) 3	17.8501	14.1782	34.1184	29.8028	-1.00168	7.71526e-05	0.00583913
ENSMUST00000074572	ENSMUSG00000057135	A430084P05Rik	protein_coding	11	70626061	-	SLP adaptor and CSK interacting membrane protein	10.9404	17.9363	26.7014	31.5156	-0.9993	0.000118838	0.00828658
ENSMUST00000133315	ENSMUSG00000004633	Chn2	protein_coding	6	53989607	+	chimerin 2	7.67745	12.47	18.3943	22.2664	-0.998835	0.000765761	0.0358214
ENSMUST00000103134	ENSMUSG00000037944	Ccr7	protein_coding	11	99016391	-	chemokine (C-C motif) receptor 7	10.3646	12.9824	23.1412	23.6367	-0.996586	0.000408385	0.0222971
ENSMUST00000009728	ENSMUSG00000022415	Syngr1	protein_coding	15	79921764	+	synaptogyrin 1	14.971	15.7156	31.745	29.4602	-0.995273	9.62447e-05	0.00697231
ENSMUST00000152321	ENSMUSG00000027863	Cd2	protein_coding	3	101091802	-	CD2 antigen	10.5565	9.73684	21.0644	19.1834	-0.989168	0.00104461	0.0458694
ENSMUST00000141342	ENSMUSG00000009073	Nf2	protein_coding	11	4685110	-	neurofibromatosis 2	14.5871	9.39519	23.7346	23.6367	-0.987754	0.000495338	0.0257603
ENSMUST00000076451	ENSMUSG00000058216	BC021614	protein_coding	19	4059295	-	cDNA sequence BC021614	9.21294	11.9575	22.8445	19.1834	-0.986334	0.000754876	0.0356708
ENSMUST00000062241	ENSMUSG00000045322	Tlr9	protein_coding	9	106124929	+	toll-like receptor 9	39.7308	46.4635	87.2245	83.5848	-0.984986	2.90046e-08	6.76023e-06
ENSMUST00000111526	ENSMUSG00000025085	Ablim1	protein_coding	19	57193403	-	actin-binding LIM protein 1	11.7081	14.8615	26.4047	26.3772	-0.984839	0.000234493	0.0144296
ENSMUST00000025198	ENSMUSG00000024340	Btnl2	protein_coding	17	34491767	+	butyrophilin-like 2	17.8501	8.19944	22.8445	28.4325	-0.983662	0.000327702	0.0184325
ENSMUST00000047607	ENSMUSG00000039798	2600006K01Rik	protein_coding	2	29725305	-	RIKEN cDNA 2600006K01 gene	17.2743	36.7267	61.1165	45.5606	-0.976008	1.51878e-06	0.000224418
ENSMUST00000136946	ENSMUSG00000028717	Tal1	protein_coding	4	114730043	+	T cell acute lymphocytic leukemia 1	54.3179	56.7128	115.113	102.426	-0.970835	1.08549e-08	2.80691e-06
ENSMUST00000032889	ENSMUSG00000030653	Pde2a	protein_coding	7	108605656	+	phosphodiesterase 2A, cGMP-stimulated	10.1726	11.9575	22.8445	20.5536	-0.969117	0.00076296	0.0357803
ENSMUST00000100202	ENSMUSG00000052949	Rnf157	protein_coding	11	116274318	-	ring finger protein 157	16.3146	22.036	40.3488	34.5986	-0.963743	3.58944e-05	0.00303765
ENSMUST00000014597	ENSMUSG00000014453	Blk	protein_coding	14	64036024	-	B lymphoid kinase	16.1226	17.0822	38.5687	25.692	-0.957624	0.000133646	0.0091816
ENSMUST00000134152	ENSMUSG00000039787	Cercam	protein_coding	2	29725064	+	cerebral endothelial cell adhesion molecule	17.4662	36.8975	60.5231	45.218	-0.953775	2.49476e-06	0.000343131
ENSMUST00000111916	ENSMUSG00000030207	8430419L09Rik	protein_coding	6	135147995	+	RIKEN cDNA 8430419L09 gene	9.59681	20.6694	31.1516	27.7474	-0.949866	0.000207796	0.0131144
ENSMUST00000136756	ENSMUSG00000060675	Pla2g16	protein_coding	19	7631975	+	phospholipase A2, group XVI	13.8194	16.0572	29.3715	28.4325	-0.949043	0.000252399	0.0152571
ENSMUST00000055475	ENSMUSG00000050350	Gpr18	protein_coding	14	122314996	-	G protein-coupled receptor 18	11.5162	12.9824	23.4379	23.9792	-0.948627	0.000687639	0.0336023
ENSMUST00000143378	ENSMUSG00000043168	4930426D05Rik	pseudogene	18	21811061	+	RIKEN cDNA 4930426D05 gene	9.40487	16.9113	22.8445	28.4325	-0.947347	0.000453605	0.0243378
ENSMUST00000076623	ENSMUSG00000037999	Arap2	protein_coding	5	63157437	-	ArfGAP with RhoGAP domain, ankyrin repeat and PH domain 2	25.5275	28.3564	53.4028	50.3564	-0.944055	4.31687e-06	0.000535809
ENSMUST00000006391	ENSMUSG00000045827	Serpinb9	protein_coding	13	33096410	+	serine (or cysteine) peptidase inhibitor, clade B, member 9	18.6178	20.4986	40.9421	34.2561	-0.943573	5.03961e-05	0.00409727
ENSMUST00000089161	ENSMUSG00000068105	Tnfrsf13c	protein_coding	15	82054766	-	tumor necrosis factor receptor superfamily, member 13c	9.59681	15.5448	27.5914	20.8962	-0.943476	0.000650249	0.0321977
ENSMUST00000022039	ENSMUSG00000021556	Golm1	protein_coding	13	59777145	-	golgi membrane protein 1	13.0517	19.132	34.4151	27.4048	-0.938767	0.000205969	0.0130878
ENSMUST00000174060	ENSMUSG00000007379	Dennd2c	protein_coding	3	102944249	+	DENN/MADD domain containing 2C	17.8501	17.7655	34.7118	33.5709	-0.938568	0.000116701	0.00818453
ENSMUST00000106290	ENSMUSG00000033880	Lgals3bp	protein_coding	11	118263166	-	lectin, galactoside-binding, soluble, 3 binding protein	14.7791	17.253	33.8218	27.4048	-0.934814	0.000218645	0.0136602
ENSMUST00000109634	ENSMUSG00000055994	Nod2	protein_coding	8	91175240	+	nucleotide-binding oligomerization domain containing 2	12.4759	12.47	23.7346	23.6367	-0.923726	0.00095344	0.0428772
ENSMUST00000062784	ENSMUSG00000046031	Fam26f	protein_coding	10	33847778	-	family with sequence similarity 26, member F	11.1323	13.3241	23.1412	23.2941	-0.920297	0.00106241	0.0461805
ENSMUST00000021729	ENSMUSG00000021298	Gpr132	protein_coding	12	114099127	-	G protein-coupled receptor 132	30.134	32.4561	57.853	59.263	-0.901933	3.86963e-06	0.000493457
ENSMUST00000102432	ENSMUSG00000076387	Mir671	miRNA	5	24097932	+	microRNA 671	18.042	11.1034	26.7014	27.0623	-0.889364	0.000804119	0.0374277
ENSMUST00000126642	ENSMUSG00000084822	Gm11768	antisense	11	120508984	+	predicted gene 11768	13.0517	16.2281	26.9981	27.4048	-0.888773	0.000760304	0.0357458
ENSMUST00000126868	ENSMUSG00000063952	Brpf3	protein_coding	17	28946604	+	bromodomain and PHD finger containing, 3	19.3856	14.0074	32.0417	29.4602	-0.88641	0.000405535	0.0222066
ENSMUST00000023105	ENSMUSG00000022468	Endou	protein_coding	15	97551581	-	endonuclease, polyU-specific	11.3242	16.7405	24.3279	27.7474	-0.88182	0.000980647	0.0437698
ENSMUST00000147030	ENSMUSG00000028649	Macf1	protein_coding	4	123341995	-	microtubule-actin crosslinking factor 1	11.9	25.9649	37.9753	31.8581	-0.87416	0.000237885	0.0145293
ENSMUST00000163423	ENSMUSG00000037754	Ppp1r16b	protein_coding	2	158492871	+	protein phosphatase 1, regulatory (inhibitor) subunit 16B	18.042	28.3564	39.4587	45.5606	-0.864102	7.33295e-05	0.00559528
ENSMUST00000040971	ENSMUSG00000035547	Capn5	protein_coding	7	105326784	-	calpain 5	12.4759	24.94	32.635	35.9689	-0.86199	0.000319573	0.0181814
ENSMUST00000173764	ENSMUSG00000041538	H2-Ob	protein_coding	17	34376981	+	histocompatibility 2, O region beta locus	23.2243	31.4312	49.5459	49.6713	-0.855369	3.03652e-05	0.00263108
ENSMUST00000162027	ENSMUSG00000089935	Gm16343	antisense	9	107489756	-	predicted gene 16343	12.092	21.5235	29.0748	32.2007	-0.854733	0.000644199	0.0319832
ENSMUST00000159029	ENSMUSG00000067613	5430421N21Rik	protein_coding	15	101318499	-	RIKEN cDNA 5430421N21 gene	26.6791	12.1283	38.8653	29.8028	-0.838267	0.000511692	0.0263897
ENSMUST00000132856	ENSMUSG00000020289	Nprl3	protein_coding	11	32167551	-	nitrogen permease regulator-like 3	23.992	37.7516	58.1497	52.4118	-0.835657	2.23174e-05	0.00206719
ENSMUST00000133791	ENSMUSG00000021608	Lpcat1	protein_coding	13	73604871	+	lysophosphatidylcholine acyltransferase 1	33.9727	37.7516	68.5336	59.263	-0.833727	9.23133e-06	0.00100508
ENSMUST00000118527	ENSMUSG00000029650	Slc46a3	protein_coding	5	148706391	-	solute carrier family 46, member 3	19.0017	20.157	33.2284	36.654	-0.832029	0.000459167	0.0244665
ENSMUST00000143492	ENSMUSG00000018381	Abi3	protein_coding	11	95703412	-	ABI gene family, member 3	14.7791	21.1819	35.0085	29.1176	-0.831521	0.000709356	0.0342145
ENSMUST00000129809	ENSMUSG00000020085	Aifm2	protein_coding	10	61178080	+	apoptosis-inducing factor, mitochondrion-associated 2	20.5372	21.6944	40.0521	34.9412	-0.82921	0.000315113	0.0180516
ENSMUST00000126457	ENSMUSG00000040663	Clcf1	protein_coding	19	4214594	+	cardiotrophin-like cytokine factor 1	29.7501	43.0471	53.4028	74.3356	-0.800986	1.71001e-05	0.00166686
ENSMUST00000117387	ENSMUSG00000082116	Gm12188	pseudogene	11	48902045	-	predicted gene 12188	27.6388	30.4063	53.6995	47.2734	-0.79896	8.05056e-05	0.00604376
ENSMUST00000149750	ENSMUSG00000018983	E2f2	protein_coding	4	135736698	+	E2F transcription factor 2	24.9517	20.8402	40.0521	39.3945	-0.79696	0.000381338	0.0210675
ENSMUST00000143473	ENSMUSG00000085941	Gm11201	antisense	11	78837099	+	predicted gene 11201	27.2549	27.6731	46.5791	48.6436	-0.792179	0.000143751	0.00973221
ENSMUST00000069994	ENSMUSG00000056091	St3gal5	protein_coding	6	72047607	+	ST3 beta-galactoside alpha-2,3-sialyltransferase 5	27.2549	28.0148	50.4359	45.218	-0.792177	0.000136259	0.00932675
ENSMUST00000175605	ENSMUSG00000093346	AC109138.1	miRNA	19	4215488	-		24.9517	35.0184	45.0957	59.263	-0.789654	8.50543e-05	0.00625906
ENSMUST00000000984	ENSMUSG00000000958	Slc7a7	protein_coding	14	55028297	-	solute carrier family 7 (cationic amino acid transporter, y+ system), member 7	17.6581	22.2068	37.9753	30.8305	-0.78699	0.000935073	0.0423581
ENSMUST00000125797	ENSMUSG00000036622	Atp13a2	protein_coding	4	140542905	+	ATPase type 13A2	17.4662	28.3564	40.6454	38.7093	-0.785663	0.000410254	0.0223337
ENSMUST00000160190	ENSMUSG00000007817	Zmiz1	protein_coding	14	26426843	+	zinc finger, MIZ-type containing 1	47.6002	61.1542	86.9278	101.055	-0.784822	4.899e-06	0.000592312
ENSMUST00000036782	ENSMUSG00000022353	Mtss1	protein_coding	15	58913581	-	metastasis suppressor 1	17.8501	35.8726	42.1289	51.0415	-0.78131	0.000168438	0.0110034
ENSMUST00000041780	ENSMUSG00000037419	Endod1	protein_coding	9	14185686	-	endonuclease domain containing 1	22.0727	29.5522	43.0189	45.5606	-0.773278	0.000284375	0.0167019
ENSMUST00000128766	ENSMUSG00000050379	Sept6	protein_coding	X	34529486	-	septin 6	25.1436	30.4063	49.5459	45.218	-0.768934	0.000207526	0.0131144
ENSMUST00000100730	ENSMUSG00000021892	Sh3bp5	protein_coding	14	32230863	-	SH3-domain binding protein 5 (BTK-associated)	19.7694	26.819	40.3488	39.0519	-0.764787	0.00060287	0.030254
ENSMUST00000105494	ENSMUSG00000044770	Scml4	protein_coding	10	42580599	+	sex comb on midleg-like 4 (Drosophila)	26.4872	20.4986	39.4587	39.737	-0.755923	0.000730293	0.0347857
ENSMUST00000143786	ENSMUSG00000005686	Ampd3	protein_coding	7	117917186	+	adenosine monophosphate deaminase 3	39.3469	45.6094	75.9506	67.4844	-0.755238	3.03836e-05	0.00263108
ENSMUST00000145030	ENSMUSG00000085705	Gm16046	lincRNA	17	13820504	-	predicted gene 16046	30.5178	28.8689	50.7326	48.9862	-0.748488	0.000226464	0.0140076
ENSMUST00000137019	ENSMUSG00000063646	Jakmip1	protein_coding	5	37438712	+	janus kinase and microtubule interacting protein 1	16.8904	27.3315	38.8653	35.2837	-0.740006	0.00116608	0.0495665
ENSMUST00000026672	ENSMUSG00000025584	Pde8a	protein_coding	7	88358482	+	phosphodiesterase 8A	89.4422	46.1219	105.322	118.526	-0.727518	1.30802e-05	0.00135293
ENSMUST00000154262	ENSMUSG00000031732	Phlpp2	protein_coding	8	112392442	+	PH domain and leucine rich repeat protein phosphatase 2	20.7291	35.5309	45.689	47.9585	-0.726701	0.000463888	0.0244665
ENSMUST00000137032	ENSMUSG00000074151	Nlrc5	lincRNA	8	97048967	+	NLR family, CARD domain containing 5	25.1436	26.819	40.9421	45.218	-0.726302	0.000772638	0.0360526
ENSMUST00000150754	ENSMUSG00000087464	Gm12862	lincRNA	4	118673090	-	predicted gene 12862	33.7808	20.3278	43.6123	45.5606	-0.726107	0.000652416	0.0322193
ENSMUST00000112981	ENSMUSG00000026883	Dab2ip	protein_coding	2	35517061	+	disabled 2 interacting protein	35.1243	28.1856	50.4359	53.782	-0.720359	0.000302073	0.0174723
ENSMUST00000034554	ENSMUSG00000032053	Pou2af1	protein_coding	9	51021795	+	POU domain, class 2, associating factor 1	16.8904	30.9187	39.4587	39.737	-0.719246	0.00112002	0.0482697
ENSMUST00000060077	ENSMUSG00000022742	Cpox	protein_coding	16	58670321	+	coproporphyrinogen oxidase	24.9517	35.7017	56.3696	43.1626	-0.713899	0.000413667	0.0223885
ENSMUST00000132961	ENSMUSG00000075420	1110017F19Rik	protein_coding	11	115773331	+	small integral membrane protein 6	45.4889	44.9261	79.5108	68.1696	-0.709857	8.02056e-05	0.00604376
ENSMUST00000133400	ENSMUSG00000085078	C030013C21Rik	sense_intronic	11	80322608	-	RIKEN cDNA C030013C21 gene	38.3872	37.9224	61.1165	63.7163	-0.709121	0.000144802	0.00976787
ENSMUST00000056406	ENSMUSG00000050592	Fam78a	protein_coding	2	31939303	-	family with sequence similarity 78, member A	23.8001	41.168	50.1393	56.5225	-0.705886	0.00032276	0.0182378
ENSMUST00000003274	ENSMUSG00000003206	Ebi3	protein_coding	17	56092046	+	Epstein-Barr virus induced gene 3	64.6825	32.6269	73.8738	83.5848	-0.69934	9.00069e-05	0.00657156
ENSMUST00000146802	ENSMUSG00000027514	Zbp1	protein_coding	2	173044398	-	Z-DNA binding protein 1	36.6598	33.8227	49.8426	64.7439	-0.697384	0.000282016	0.0166158
ENSMUST00000131698	ENSMUSG00000027333	Smox	protein_coding	2	131318000	+	spermine oxidase	35.5082	51.2465	61.7099	78.4464	-0.68394	0.000152734	0.0101579
ENSMUST00000053232	ENSMUSG00000059895	Ptp4a3	protein_coding	15	73578456	+	protein tyrosine phosphatase 4a3	27.4469	52.2714	65.8634	62.346	-0.678584	0.000220295	0.0136715
ENSMUST00000147535	ENSMUSG00000063229	Ldha	protein_coding	7	54096845	+	lactate dehydrogenase A	58.1567	29.3813	67.6435	70.2249	-0.661891	0.00030999	0.0178129
ENSMUST00000148346	ENSMUSG00000071226	Cecr2	protein_coding	6	120616387	+	cat eye syndrome chromosome region, candidate 2	39.9227	95.831	93.1582	116.128	-0.614663	0.000214926	0.013473
ENSMUST00000079323	ENSMUSG00000032776	Mctp2	protein_coding	7	79451481	-	multiple C2 domains, transmembrane 2	53.7421	29.5522	61.1165	65.4291	-0.608723	0.00105005	0.0459996
ENSMUST00000176222	ENSMUSG00000032089	Il10ra	protein_coding	9	45077229	-	interleukin 10 receptor, alpha	58.1567	72.2576	94.0482	104.481	-0.602847	0.000320131	0.0181814
ENSMUST00000034973	ENSMUSG00000032402	Smad3	protein_coding	9	63605801	-	SMAD family member 3	48.176	45.2677	67.3468	73.6505	-0.592532	0.00101094	0.0444956
ENSMUST00000067924	ENSMUSG00000054720	Lrrc8c	protein_coding	5	105948407	+	leucine rich repeat containing 8 family, member C	78.31	97.71	135.287	129.488	-0.587741	0.000258311	0.015496
ENSMUST00000167298	ENSMUSG00000006154	Eps8l1	protein_coding	7	4412304	+	EPS8-like 1	31.2856	73.6242	116.299	40.7647	-0.587241	0.000895623	0.0409698
ENSMUST00000095914	ENSMUSG00000069255	Dusp22	protein_coding	13	30751979	+	dual specificity phosphatase 22	40.6905	53.2964	64.9734	76.7336	-0.586695	0.000998033	0.0441363
ENSMUST00000131566	ENSMUSG00000048442	2210020M01Rik	antisense	11	115761516	+	small integral membrane protein 5	56.8131	56.7128	80.4008	87.3529	-0.561977	0.00116188	0.0495009
ENSMUST00000125681	ENSMUSG00000085526	Gm16083	lincRNA	1	132359153	+	uncharacterized LOC102640300	68.9051	96.3434	120.453	118.526	-0.529802	0.00113232	0.0485272
ENSMUST00000153477	ENSMUSG00000035621	Midn	protein_coding	10	79613202	+	midnolin	171.399	206.353	117.783	146.273	0.519325	0.00100092	0.0441592
ENSMUST00000082428	ENSMUSG00000049091	Sephs2	protein_coding	7	134417433	-	selenophosphate synthetase 2	144.528	166.893	105.322	112.017	0.520139	0.00113642	0.0485272
ENSMUST00000011896	ENSMUSG00000011752	Pgam1	protein_coding	19	41986361	+	phosphoglycerate mutase 1	163.146	147.932	98.4984	118.183	0.52328	0.00107177	0.0464049
ENSMUST00000140650	ENSMUSG00000085720	Gm7854	protein_coding	5	43626591	-	predicted gene 7854	183.683	185.342	113.036	143.533	0.526737	0.000862986	0.0396718
ENSMUST00000090782	ENSMUSG00000068855	Hist2h2ac	protein_coding	3	96024803	-	histone cluster 2, H2ac	283.49	346.426	218.061	218.554	0.529185	0.000699729	0.0340145
ENSMUST00000029751	ENSMUSG00000028106	Rprd2	protein_coding	3	95622701	-	regulation of nuclear pre-mRNA domain containing 2	169.288	186.366	118.079	128.46	0.529808	0.000817061	0.0379352
ENSMUST00000169458	ENSMUSG00000045817	Zfp36l2	protein_coding	17	84586477	-	zinc finger protein 36, C3H type-like 2	147.599	289.372	143.891	158.948	0.53181	0.000713886	0.0342555
ENSMUST00000125354	ENSMUSG00000074813	Gm14005	lincRNA	2	128254629	-	predicted gene 14005	201.533	143.49	113.926	124.349	0.533575	0.000758216	0.0357379
ENSMUST00000007757	ENSMUSG00000007613	Tgfbr1	protein_coding	4	47366094	+	transforming growth factor, beta receptor I	140.305	151.519	86.3345	115.443	0.536132	0.000912963	0.0414574
ENSMUST00000105583	ENSMUSG00000023286	Ube2j2	protein_coding	4	155317978	+	ubiquitin-conjugating enzyme E2J 2	105.949	110.351	64.0833	84.2699	0.548223	0.00106378	0.0461805
ENSMUST00000045301	ENSMUSG00000052565	Hist1h1d	protein_coding	13	23646901	+	histone cluster 1, H1d	125.526	180.9	100.279	108.934	0.553023	0.000582353	0.0294626
ENSMUST00000174372	ENSMUSG00000028645	Slc2a1	protein_coding	4	118781560	+	solute carrier family 2 (facilitated glucose transporter), member 1	97.8874	98.3933	59.9298	73.9931	0.554772	0.00112582	0.0484077
ENSMUST00000030698	ENSMUSG00000028879	Stx12	protein_coding	4	132440424	-	syntaxin 12	153.165	140.415	95.5316	103.111	0.564004	0.000460063	0.0244665
ENSMUST00000174338	ENSMUSG00000092569	Gm20544	processed_transcript	18	75526742	-	predicted gene 20544	90.21	121.113	73.2805	69.5398	0.565984	0.000732409	0.0347857
ENSMUST00000131421	ENSMUSG00000086991	Gm15334	antisense	18	39153846	-	predicted gene 15334	107.868	84.8984	59.3364	70.91	0.566819	0.000904412	0.0411695
ENSMUST00000152213	ENSMUSG00000049686	Orai1	protein_coding	5	123465347	+	ORAI calcium release-activated calcium modulator 1	133.204	114.109	77.434	89.4083	0.568907	0.000524307	0.0268913
ENSMUST00000021207	ENSMUSG00000020846	Fam101b	protein_coding	11	75841284	-	family with sequence similarity 101, member B	99.9987	101.126	62.8966	72.6228	0.571784	0.000730636	0.0347857
ENSMUST00000110812	ENSMUSG00000055639	Dach1	protein_coding	14	98568758	-	dachshund 1 (Drosophila)	184.643	155.277	103.245	125.035	0.575721	0.000296656	0.0172598
ENSMUST00000170568	ENSMUSG00000047371	Zfp768	protein_coding	7	134488898	-	zinc finger protein 768	84.8358	89.1689	49.8426	67.1419	0.578143	0.000941179	0.0425312
ENSMUST00000167708	ENSMUSG00000046876	Atxn1	protein_coding	13	46060326	-	ataxin 1	137.426	114.792	86.0378	82.2145	0.582306	0.000375145	0.020787
ENSMUST00000079413	ENSMUSG00000024222	Fkbp5	protein_coding	17	28623094	-	FK506 binding protein 5	62.5712	128.116	55.7762	71.9377	0.58674	0.000660992	0.0325565
ENSMUST00000014118	ENSMUSG00000013974	1810033B17Rik	protein_coding	8	3665762	+	RIKEN cDNA 1810033B17 gene	156.428	79.2613	76.2473	80.1592	0.588538	0.000355469	0.0198147
ENSMUST00000124938	ENSMUSG00000027007	Ssfa2	protein_coding	2	79475618	+	sperm specific antigen 2	122.839	149.298	74.4672	106.879	0.591189	0.000287643	0.0168407
ENSMUST00000029515	ENSMUSG00000027907	S100a11	protein_coding	3	93324410	+	S100 calcium binding protein A11 (calgizzarin)	170.439	126.921	83.6643	113.73	0.593498	0.000234835	0.0144296
ENSMUST00000064290	ENSMUSG00000052435	Cebpe	protein_coding	14	55331011	-	CCAAT/enhancer binding protein (C/EBP), epsilon	138.962	120.771	82.4776	89.0657	0.598647	0.000239686	0.0145832
ENSMUST00000090781	ENSMUSG00000068854	Hist2h2be	protein_coding	3	96025044	+	histone cluster 2, H2be	196.159	228.389	145.968	134.284	0.598809	0.000137193	0.00935625
ENSMUST00000070080	ENSMUSG00000056124	B4galt6	protein_coding	18	20904905	-	UDP-Gal:betaGlcNAc beta 1,4-galactosyltransferase, polypeptide 6	85.6035	100.272	61.7099	60.9758	0.599973	0.00046634	0.0245263
ENSMUST00000176778	ENSMUSG00000029705	Cux1	protein_coding	5	137042221	-	cut-like homeobox 1	159.883	201.228	120.156	118.183	0.599991	0.000150982	0.0101115
ENSMUST00000042985	ENSMUSG00000034957	Cebpa	protein_coding	7	35904312	+	CCAAT/enhancer binding protein (C/EBP), alpha	67.9454	75.1615	47.4691	46.5882	0.605599	0.000854935	0.0394967
ENSMUST00000142818	ENSMUSG00000022641	Bbx	protein_coding	16	50432422	-	bobby sox homolog (Drosophila)	136.85	137.511	81.5876	98.3149	0.611238	0.00017275	0.0112457
ENSMUST00000167230	ENSMUSG00000091710	4930426I24Rik	lincRNA	12	77504641	-	RIKEN cDNA 4930426I24 gene	77.9261	78.0655	51.0293	51.0415	0.611634	0.000571914	0.0290926
ENSMUST00000141722	ENSMUSG00000019790	Stxbp5	protein_coding	10	9620877	-	syntaxin binding protein 5 (tomosyn)	160.075	174.921	99.3885	119.211	0.618187	0.000107478	0.00769627
ENSMUST00000043867	ENSMUSG00000039221	Rpl22l1	protein_coding	3	28704358	+	ribosomal protein L22 like 1	67.7535	62.1791	39.162	45.5606	0.619029	0.000902432	0.0411695
ENSMUST00000163254	ENSMUSG00000031584	Gsr	protein_coding	8	34764062	+	glutathione reductase	246.638	292.105	163.768	187.038	0.620285	7.68668e-05	0.00583913
ENSMUST00000032194	ENSMUSG00000030103	Bhlhe40	protein_coding	6	108610623	+	basic helix-loop-helix family, member e40	85.7955	96.1726	56.963	61.3183	0.623268	0.00032326	0.0182378
ENSMUST00000150040	ENSMUSG00000026696	Vamp4	protein_coding	1	164500968	+	vesicle-associated membrane protein 4	247.982	239.321	151.605	164.429	0.625234	6.78933e-05	0.0052018
ENSMUST00000129448	ENSMUSG00000001467	Cyp51	protein_coding	5	4104343	-	cytochrome P450, family 51	83.1084	90.1939	51.9194	60.6332	0.62579	0.000353448	0.0197613
ENSMUST00000125925	ENSMUSG00000026433	Rab7l1	protein_coding	1	133764088	+	RAB7, member RAS oncogene family-like 1	88.8664	81.4819	52.5127	57.5502	0.630958	0.000320308	0.0181814
ENSMUST00000147267	ENSMUSG00000002083	Bbc3	protein_coding	7	16898866	+	BCL2 binding component 3	223.606	205.499	134.99	140.792	0.63782	4.98607e-05	0.00407152
ENSMUST00000031017	ENSMUSG00000029135	Fosl2	protein_coding	5	32438845	+	fos-like antigen 2	342.03	272.631	182.163	211.702	0.642547	4.07789e-05	0.00341992
ENSMUST00000169791	ENSMUSG00000022639	5330426P16Rik	protein_coding	16	50732862	-	RIKEN cDNA 5330426P16 gene	108.252	93.9519	56.0729	73.6505	0.643787	0.00015807	0.0104731
ENSMUST00000009777	ENSMUSG00000009633	G0s2	protein_coding	1	195099382	-	G0/G1 switch gene 2	117.657	65.9372	59.0397	57.8927	0.6465	0.000179328	0.0115928
ENSMUST00000112829	ENSMUSG00000000127	Fer	protein_coding	17	64213364	+	fer (fms/fps related) protein kinase, testis specific 2	50.2873	75.8448	37.6786	43.1626	0.647718	0.000600163	0.0301995
ENSMUST00000046792	ENSMUSG00000038463	Olfml2b	protein_coding	1	172574663	+	olfactomedin-like 2B	95.3923	53.2964	51.6227	42.4775	0.651529	0.000279854	0.0165934
ENSMUST00000110645	ENSMUSG00000043909	Trp53bp1	protein_coding	2	121097122	-	transformation related protein 53 binding protein 1	51.4389	49.8799	30.5583	33.9135	0.653782	0.0011743	0.049689
ENSMUST00000047923	ENSMUSG00000039234	Sec24d	protein_coding	3	122970414	+	Sec24 related gene family, member D (S. cerevisiae)	46.8324	55.5171	30.8549	34.2561	0.65601	0.00117073	0.0496508
ENSMUST00000137478	ENSMUSG00000087341	0610040F04Rik	lincRNA	6	108610928	-	RIKEN cDNA 0610040F04 gene	89.2503	101.981	60.2265	60.9758	0.658716	0.000131257	0.00905091
ENSMUST00000173328	ENSMUSG00000034673	Pbx2	protein_coding	17	34728211	+	pre B cell leukemia homeobox 2	112.475	122.138	75.6539	72.2803	0.664868	6.09614e-05	0.00473273
ENSMUST00000086040	ENSMUSG00000026579	F5	protein_coding	1	166081969	+	coagulation factor V	64.8744	54.6629	36.7886	38.3668	0.66853	0.000427148	0.0230512
ENSMUST00000112870	ENSMUSG00000034116	Vav1	protein_coding	17	57418550	+	vav 1 oncogene	128.789	142.636	85.4444	85.2976	0.669032	4.13041e-05	0.00344843
ENSMUST00000064922	ENSMUSG00000052837	Junb	protein_coding	8	87502617	-	jun B proto-oncogene	164.873	212.502	112.442	125.035	0.670151	2.32931e-05	0.00212583
ENSMUST00000133341	ENSMUSG00000086593	Gm16548	lincRNA	1	166082348	-	predicted gene 16548	63.9147	54.8338	36.1952	38.3668	0.670924	0.000463176	0.0244665
ENSMUST00000023631	ENSMUSG00000022914	Brwd1	protein_coding	16	96304054	-	bromodomain and WD repeat domain containing 1	136.467	165.697	88.7079	101.398	0.670952	3.26446e-05	0.00280081
ENSMUST00000175783	ENSMUSG00000046982	Tshz1	protein_coding	18	84255782	-	teashirt zinc finger family member 1	60.8438	68.4995	38.8653	42.1349	0.677527	0.000306212	0.0176503
ENSMUST00000175187	ENSMUSG00000092928	AC166290.1	miRNA	6	47998702	+		63.7228	77.7239	40.6454	47.9585	0.679397	0.000209224	0.0131599
ENSMUST00000150553	ENSMUSG00000022861	Dgkg	protein_coding	16	22657101	-	diacylglycerol kinase, gamma	139.73	117.525	79.2141	79.4741	0.695967	2.17084e-05	0.00203099
ENSMUST00000143671	ENSMUSG00000022915	1700093J21Rik	antisense	16	96304283	+	RIKEN cDNA 1700093J21 gene	91.9374	101.639	56.963	62.6886	0.696107	5.20816e-05	0.00419764
ENSMUST00000054960	ENSMUSG00000051495	Irf2bp2	protein_coding	8	129117336	-	interferon regulatory factor 2 binding protein 2	254.891	440.72	193.14	236.024	0.698996	7.92554e-06	0.000888901
ENSMUST00000051241	ENSMUSG00000044786	Zfp36	protein_coding	7	29164274	-	zinc finger protein 36	221.11	247.179	134.99	151.754	0.708925	6.6417e-06	0.000766753
ENSMUST00000106400	ENSMUSG00000053819	Camk2d	protein_coding	3	126300249	+	calcium/calmodulin-dependent protein kinase II, delta	156.428	156.985	84.5544	107.564	0.708993	1.11787e-05	0.00118928
ENSMUST00000112629	ENSMUSG00000026826	Nr4a2	protein_coding	2	56976414	-	nuclear receptor subfamily 4, group A, member 2	99.9987	132.899	67.0501	75.0208	0.716189	1.82684e-05	0.00176229
ENSMUST00000168071	ENSMUSG00000022636	Alcam	protein_coding	16	52452767	-	activated leukocyte cell adhesion molecule	58.9244	45.0969	30.2616	32.8858	0.719058	0.00035194	0.0197362
ENSMUST00000173209	ENSMUSG00000025473	Adam8	protein_coding	7	147178407	-	a disintegrin and metallopeptidase domain 8	98.8471	78.7488	57.853	49.3287	0.723753	3.34272e-05	0.00285481
ENSMUST00000118206	ENSMUSG00000078439	2210404O07Rik	protein_coding	10	80856372	+	RIKEN cDNA 2210404O07 gene	58.1567	65.7664	35.8985	39.0519	0.727906	0.000129338	0.00898513
ENSMUST00000005185	ENSMUSG00000005054	Cstb	protein_coding	10	77888415	+	cystatin B	70.6325	68.8411	39.7554	44.5329	0.728372	8.44149e-05	0.00623666
ENSMUST00000131349	ENSMUSG00000073888	Ccl27a	protein_coding	4	41720810	-	chemokine (C-C motif) ligand 27A	99.4229	98.0517	56.963	61.6609	0.736299	1.84015e-05	0.00176597
ENSMUST00000153426	ENSMUSG00000021493	Pdlim7	protein_coding	13	55614070	-	PDZ and LIM domain 7	53.1663	39.1182	25.5147	29.8028	0.738573	0.000472474	0.0247093
ENSMUST00000040128	ENSMUSG00000060131	Atp8b4	protein_coding	2	126325583	-	ATPase, class I, type 8B, member 4	111.131	65.4247	53.4028	52.0692	0.738952	2.51637e-05	0.00226328
ENSMUST00000038368	ENSMUSG00000042745	Id1	protein_coding	2	152561987	+	inhibitor of DNA binding 1	51.247	59.7876	30.2616	36.3114	0.74304	0.00016488	0.0108814
ENSMUST00000154109	ENSMUSG00000086676	Gm14705	lincRNA	X	66614444	-	predicted gene 14705	47.4082	31.4312	22.5478	24.3218	0.747422	0.000874735	0.0401128
ENSMUST00000029746	ENSMUSG00000051166	Eml5	protein_coding	12	100139307	-	echinoderm microtubule associated protein like 5	34.7404	54.8338	24.0312	29.4602	0.752279	0.000440354	0.0236951
ENSMUST00000088357	ENSMUSG00000004263	Atn1	protein_coding	6	124706542	-	atrophin 1	113.434	119.404	59.0397	79.4741	0.754088	7.17256e-06	0.00081426
ENSMUST00000125796	ENSMUSG00000015970	Chdh	protein_coding	14	30822357	+	choline dehydrogenase	23.4162	50.5632	21.6578	22.2664	0.75932	0.000985043	0.0437698
ENSMUST00000040638	ENSMUSG00000038718	Pbx3	protein_coding	2	34227770	-	pre B cell leukemia homeobox 3	84.068	124.017	61.1165	62.0035	0.759381	8.22115e-06	0.00091108
ENSMUST00000085818	ENSMUSG00000046410	Kcnk6	protein_coding	7	30017541	-	potassium inwardly-rectifying channel, subfamily K, member 6	50.0953	59.7876	32.0417	32.8858	0.760716	0.000130041	0.00900038
ENSMUST00000112524	ENSMUSG00000032786	Alas1	protein_coding	9	106150061	-	aminolevulinic acid synthase 1	115.162	104.885	60.8198	68.8547	0.764181	6.62462e-06	0.000766753
ENSMUST00000139249	ENSMUSG00000015950	Ncf1	protein_coding	5	134704269	-	neutrophil cytosolic factor 1	101.918	100.102	55.1829	63.7163	0.766884	8.51167e-06	0.000932178
ENSMUST00000033136	ENSMUSG00000030847	Bag3	protein_coding	7	135667097	+	BCL2-associated athanogene 3	88.4826	114.451	58.743	58.5779	0.79176	4.19149e-06	0.000523739
ENSMUST00000049246	ENSMUSG00000034639	Setmar	protein_coding	6	108015039	+	SET domain without mariner transposase fusion	38.0034	32.1145	17.8009	22.2664	0.810475	0.000699539	0.0340145
ENSMUST00000116436	ENSMUSG00000019256	Ahr	protein_coding	12	36219710	-	aryl-hydrocarbon receptor	23.2243	46.8051	17.8009	22.2664	0.817101	0.000639493	0.0319198
ENSMUST00000166609	ENSMUSG00000021069	Pygl	protein_coding	12	71328332	-	liver glycogen phosphorylase	148.751	146.223	83.071	83.9273	0.820606	4.59713e-07	7.92494e-05
ENSMUST00000093852	ENSMUSG00000066687	Zbtb16	protein_coding	9	48644050	-	zinc finger and BTB domain containing 16	16.1226	43.9012	17.8009	16.1003	0.830073	0.000983949	0.0437698
ENSMUST00000171226	ENSMUSG00000020186	Csrp2	protein_coding	10	110357232	+	cysteine and glycine-rich protein 2	53.9341	71.5743	37.0853	32.8858	0.842049	1.04102e-05	0.00112033
ENSMUST00000115869	ENSMUSG00000057440	Mpp7	protein_coding	18	7626861	-	membrane protein, palmitoylated 7 (MAGUK p55 subfamily member 7)	99.6149	55.1754	42.7222	43.1626	0.845371	3.10111e-06	0.000406595
ENSMUST00000049124	ENSMUSG00000038527	C1rl	protein_coding	6	124443131	+	complement component 1, r subcomponent-like	55.4695	58.9335	30.5583	32.8858	0.85224	1.64813e-05	0.00161499
ENSMUST00000107930	ENSMUSG00000009350	Mpo	protein_coding	11	87608705	+	myeloperoxidase	51.247	46.8051	28.7782	25.3495	0.852588	4.55959e-05	0.00377291
ENSMUST00000074541	ENSMUSG00000063568	Jazf1	protein_coding	6	53018625	-	JAZF zinc finger 1	34.3566	71.4035	29.6682	28.4325	0.868736	1.94233e-05	0.00184501
ENSMUST00000103172	ENSMUSG00000015932	Dstn	protein_coding	2	143741056	+	destrin	112.475	104.372	59.9298	58.2353	0.87461	3.01005e-07	5.33724e-05
ENSMUST00000130679	ENSMUSG00000006462	A530013C23Rik	lincRNA	2	167516681	+	RIKEN cDNA A530013C23 gene	61.8034	93.4395	43.3156	40.4221	0.891647	1.04052e-06	0.000160103
ENSMUST00000034183	ENSMUSG00000031736	4933436C20Rik	protein_coding	8	94880019	-	RIKEN cDNA 4933436C20 gene	30.5178	30.7479	14.2407	18.8408	0.895397	0.000456388	0.0244167
ENSMUST00000074613	ENSMUSG00000060923	Acyp2	protein_coding	11	30549587	-	acylphosphatase 2, muscle type	58.9244	75.5032	34.1184	38.0242	0.901817	1.85296e-06	0.000269519
ENSMUST00000126310	ENSMUSG00000027175	Tcp11l1	protein_coding	2	104552250	-	t-complex 11 like 1	37.4276	36.5558	18.691	20.8962	0.903855	0.000116934	0.00818453
ENSMUST00000138017	ENSMUSG00000087182	Gm13334	protein_coding	2	18615679	+	predicted gene 13334	36.084	49.7091	24.9213	20.5536	0.913064	3.93229e-05	0.00331273
ENSMUST00000034992	ENSMUSG00000032420	Nt5e	protein_coding	9	88222447	+	5' nucleotidase, ecto	69.8648	26.1357	30.5583	19.526	0.918602	1.35998e-05	0.00138361
ENSMUST00000152909	ENSMUSG00000000142	Axin2	protein_coding	11	108782650	+	axin2	13.0517	38.2641	14.5374	12.6747	0.920462	0.000706923	0.0341857
ENSMUST00000110888	ENSMUSG00000022010	Tsc22d1	protein_coding	14	76814768	+	TSC22 domain family, member 1	47.6002	93.7811	36.1952	38.0242	0.935372	5.99817e-07	9.92095e-05
ENSMUST00000143020	ENSMUSG00000032997	Chpf	protein_coding	1	75475882	-	chondroitin polymerizing factor	23.992	39.1182	15.4275	17.128	0.961399	0.000152766	0.0101579
ENSMUST00000139218	ENSMUSG00000086742	Gm16201	lincRNA	7	147136339	+	uncharacterized LOC102635948	61.8034	72.77	33.8218	35.2837	0.963227	4.28841e-07	7.53223e-05
ENSMUST00000113575	ENSMUSG00000051703	Tmem198	protein_coding	1	75476107	+	transmembrane protein 198	21.4968	33.8227	13.3507	14.7301	0.984096	0.000256219	0.0154378
ENSMUST00000150417	ENSMUSG00000038271	Iffo1	protein_coding	6	125099025	+	intermediate filament family orphan 1	28.7904	31.7728	14.5374	15.4152	1.01697	8.838e-05	0.00647819
ENSMUST00000106493	ENSMUSG00000027962	Vcam1	protein_coding	3	115832375	-	vascular cell adhesion molecule 1	37.6195	26.6482	18.3943	13.0173	1.0187	5.43889e-05	0.00434598
ENSMUST00000166299	ENSMUSG00000048264	Dip2c	protein_coding	13	9276228	+	DIP2 disco-interacting protein 2 homolog C (Drosophila)	30.134	50.5632	18.0976	21.5813	1.03251	8.03196e-06	0.000895444
ENSMUST00000098117	ENSMUSG00000073872	Gm10593	antisense	4	42566010	+	predicted gene 10593	18.2339	18.4487	7.71373	10.2768	1.03427	0.0010641	0.0461805
ENSMUST00000162751	ENSMUSG00000025920	Stau2	protein_coding	1	16509387	-	staufen (RNA binding protein) homolog 2 (Drosophila)	30.7098	44.072	15.1308	21.5813	1.03819	1.5837e-05	0.00157173
ENSMUST00000134931	ENSMUSG00000046798	Cldn12	protein_coding	5	5514958	-	claudin 12	47.984	31.4312	17.5042	20.5536	1.06042	5.8444e-06	0.000684346
ENSMUST00000061568	ENSMUSG00000043885	Slc36a4	protein_coding	9	15514183	+	solute carrier family 36 (proton/amino acid symporter), member 4	130.133	138.366	60.8198	66.4567	1.07842	1.1825e-10	6.29023e-08
ENSMUST00000043059	ENSMUSG00000038264	Sema7a	protein_coding	9	57787920	+	sema domain, immunoglobulin domain (Ig), and GPI membrane anchor, (semaphorin) 7A	14.5871	46.2927	15.7241	13.0173	1.08648	2.69194e-05	0.00240887
ENSMUST00000052097	ENSMUSG00000048769	H1f0	pseudogene	15	78859152	+	H1 histone family, member 0	25.5275	53.4672	19.581	17.4706	1.09462	2.98655e-06	0.000394352
ENSMUST00000148028	ENSMUSG00000075555	Gm10863	antisense	15	79039741	+	predicted gene 10863	62.9551	63.3748	30.8549	27.4048	1.11297	1.40871e-08	3.59278e-06
ENSMUST00000057944	ENSMUSG00000032854	Ugt8a	protein_coding	3	125641468	-	UDP galactosyltransferase 8A	21.113	14.8615	8.90046	7.53633	1.11817	0.000565211	0.0288304
ENSMUST00000043111	ENSMUSG00000034488	Edil3	protein_coding	13	88961247	+	EGF-like repeats and discoidin I-like domains 3	16.3146	14.0074	8.01042	4.79585	1.22253	0.000683401	0.0334831
ENSMUST00000081989	ENSMUSG00000063760	Rnf217	protein_coding	10	31328990	-	ring finger protein 217	33.7808	45.4386	16.6142	16.7855	1.24761	1.93025e-07	3.52327e-05
ENSMUST00000028735	ENSMUSG00000027276	Jag1	protein_coding	2	136942380	-	jagged 1	56.4292	35.5309	17.8009	20.8962	1.24787	3.10432e-08	7.13533e-06
ENSMUST00000155260	ENSMUSG00000014633	2310061C15Rik	protein_coding	8	119418424	-	COX assembly mitochondrial protein 2	11.7081	28.8689	8.3071	7.87889	1.33064	2.70413e-05	0.00240887
ENSMUST00000162710	ENSMUSG00000020121	Srgap1	protein_coding	10	121484371	-	SLIT-ROBO Rho GTPase activating protein 1	18.6178	24.5983	9.49383	7.53633	1.33631	1.15787e-05	0.00121792
ENSMUST00000162409	ENSMUSG00000039735	Fnbp1l	protein_coding	3	122322585	-	formin binding protein 1-like	53.9341	65.4247	21.9545	24.6644	1.35996	5.25161e-11	3.15402e-08
ENSMUST00000066991	ENSMUSG00000054136	Adm2	protein_coding	15	89153403	+	adrenomedullin 2	13.4355	34.6768	11.5706	6.50865	1.40097	1.94313e-06	0.000280444
ENSMUST00000069004	ENSMUSG00000019891	Dcbld1	protein_coding	10	51953425	+	discoidin, CUB and LCCL domain containing 1	21.4968	22.2068	8.90046	7.53633	1.40271	5.17639e-06	0.000621768
ENSMUST00000155944	ENSMUSG00000078729	Gm7819	antisense	4	42452715	-	predicted gene 7819	19.5775	21.0111	9.49383	5.13841	1.44969	4.1563e-06	0.000522852
ENSMUST00000034029	ENSMUSG00000031616	Ednra	protein_coding	8	80248335	-	endothelin receptor type A	30.7098	42.7054	16.9109	8.90657	1.49008	3.9956e-09	1.23983e-06
ENSMUST00000155656	ENSMUSG00000078747	Gm13308	protein_coding	4	41812468	+	predicted gene, 20878	38.5792	47.8301	13.9441	15.0727	1.57664	7.31708e-11	4.25717e-08
ENSMUST00000141375	ENSMUSG00000085730	Gm13307	antisense	4	41812834	-	predicted gene 13307	39.155	48.3425	13.9441	15.0727	1.59465	3.68275e-11	2.53946e-08
ENSMUST00000084673	ENSMUSG00000073881	Gm3892	antisense	4	41925875	+	predicted gene 3892	20.5372	20.157	6.82369	6.16609	1.63945	7.04176e-07	0.000114003
ENSMUST00000108002	ENSMUSG00000078734	Gm2506	protein_coding	4	42354405	-	predicted gene 2506	13.4355	13.6657	4.45023	3.76817	1.70902	3.00367e-05	0.00263108
Promoter list in differential ATAC modification between WT and KO
Column description
id, gene, symbol	gene information
biotype	gene biotype, "protein_coding"
seqid, TSS, strand	chromosome and TSS coordinate
desc	gene description
7667-KO-H3K4me, 7664-KO-H3K4me, 7668-WT-H3K4me, 7666-WT-H3K4me	normalized CPM (count per million) of H3K4me read count per each sample
logFC	LOG2 fold change of the ratio of KO to WT
Pvalue	P value associated with the statistical test on differential H3K4me modification
FDR	FDR (false discovery rate)
								ATAC-seq: normalized CPM, LOG2(fold change), p-value and FDR
id	gene	symbol	biotype	seqid	TSS	strand	desc	1458-KO-ATAC	1313-KO-ATAC	1457-WT-ATAC	1311-WT-ATAC	logFC	PValue	FDR
ENSMUST00000076451	ENSMUSG00000058216	BC021614	protein_coding	19	4059295	-	cDNA sequence BC021614	4.59549	11.9387	20.7182	28.03	-1.56553	6.07225e-05	0.0224795
ENSMUST00000150866	ENSMUSG00000034177	Rnf43	protein_coding	11	87547422	+	ring finger protein 43	2.99706	4.46869	10.2056	8.33752	-1.32952	5.90147e-05	0.0224795
ENSMUST00000103668	ENSMUSG00000076856	Trav13-4-dv7	IG_V_gene	14	54377031	+	T cell receptor alpha variable 13-4-DV7	5.59451	5.20235	11.8554	15.0075	-1.30523	1.02056e-05	0.00726558
ENSMUST00000021631	ENSMUSG00000021209	Ppp4r4	protein_coding	12	104770775	+	protein phosphatase 4, regulatory subunit 4	80.8706	82.3039	48.6109	62.5711	0.559599	0.000181265	0.0466003
ENSMUST00000161917	ENSMUSG00000089940	Gm4117	lincRNA	13	89879069	+	predicted gene 4117	104.448	90.8411	66.9887	65.5091	0.560115	7.05806e-06	0.00682269
ENSMUST00000046548	ENSMUSG00000050199	Lgr4	protein_coding	2	109757804	+	leucine-rich repeat-containing G protein-coupled receptor 4	120.632	93.1755	70.8638	73.529	0.568702	3.9318e-05	0.0186609
ENSMUST00000114018	ENSMUSG00000015222	Mtap2	protein_coding	1	66221962	+	microtubule-associated protein 2	83.8677	76.0344	54.9798	51.2956	0.588024	1.31178e-05	0.008993
ENSMUST00000166299	ENSMUSG00000048264	Dip2c	protein_coding	13	9276228	+	DIP2 disco-interacting protein 2 homolog C (Drosophila)	81.9696	81.2367	57.6272	50.1046	0.594991	9.88003e-06	0.00726558
ENSMUST00000007757	ENSMUSG00000007613	Tgfbr1	protein_coding	4	47366094	+	transforming growth factor, beta receptor I	292.163	297.801	188.343	194.304	0.6251	5.34162e-12	2.47183e-08
ENSMUST00000099503	ENSMUSG00000025875	Tspan17	protein_coding	13	54890956	+	tetraspanin 17	71.8295	66.3633	44.7359	43.3551	0.649221	8.24068e-06	0.00693341
ENSMUST00000110888	ENSMUSG00000022010	Tsc22d1	protein_coding	14	76814768	+	TSC22 domain family, member 1	61.9392	58.0262	37.2927	38.3526	0.666684	2.20939e-05	0.0123927
ENSMUST00000006629	ENSMUSG00000020315	Spnb2	protein_coding	11	30168169	-	spectrin beta, non-erythrocytic 1	46.1048	37.7504	25.1687	21.9158	0.829744	5.27641e-05	0.0218748
ENSMUST00000023335	ENSMUSG00000022656	Pvrl3	protein_coding	16	46497080	-	poliovirus receptor-related 3	67.5337	49.6224	33.9164	31.8414	0.833336	9.77285e-06	0.00726558
ENSMUST00000027629	ENSMUSG00000026380	Tfcp2l1	protein_coding	1	120524522	+	transcription factor CP2-like 1	36.1645	33.1483	17.1117	21.757	0.84259	0.000164813	0.0450657
ENSMUST00000053855	ENSMUSG00000046818	Ddit4l	protein_coding	3	137286636	+	DNA-damage-inducible transcript 4-like	52.1488	42.8861	27.0871	25.886	0.843084	1.02014e-05	0.00726558
ENSMUST00000060095	ENSMUSG00000030306	Tmtc1	protein_coding	6	148392911	-	transmembrane and tetratricopeptide repeat containing 1	50.8001	34.549	24.5548	22.948	0.845754	0.000180538	0.0466003
ENSMUST00000167526	ENSMUSG00000024247	Pkdcc	protein_coding	17	83614623	+	protein kinase domain containing, cytoplasmic	43.9069	32.7481	22.2528	19.1366	0.88652	7.9736e-05	0.0276906
ENSMUST00000177259	ENSMUSG00000058317	Ube2e2	protein_coding	14	19726159	-	ubiquitin-conjugating enzyme E2E 2	51.4995	40.0848	19.8741	28.5858	0.928179	5.83667e-05	0.0224795
ENSMUST00000129030	ENSMUSG00000052062	Pard3b	protein_coding	1	61685449	+	par-3 family cell polarity regulator beta	40.7101	35.0158	19.7206	20.0101	0.932011	8.08513e-06	0.00693341
ENSMUST00000123781	ENSMUSG00000027030	Stk39	protein_coding	2	68309997	-	serine/threonine kinase 39	42.6581	28.5462	17.2651	19.5336	0.95783	0.000108303	0.033666
ENSMUST00000176338	ENSMUSG00000093394	RP23-455J20.1	sense_overlapping	15	88721913	-		34.616	34.4156	17.4186	18.0249	0.962809	5.67657e-06	0.0058374
ENSMUST00000055874	ENSMUSG00000079587	Gpr45	protein_coding	1	43009719	+	G protein-coupled receptor 45	25.4251	20.4092	10.7811	12.4666	0.986502	0.000147195	0.0432473
ENSMUST00000109913	ENSMUSG00000031618	Nr3c2	protein_coding	8	79423671	+	nuclear receptor subfamily 3, group C, member 2	31.8687	21.2096	13.275	12.3078	1.05285	9.36256e-05	0.0309466
ENSMUST00000035069	ENSMUSG00000032491	Nradd	protein_coding	9	110526897	-	neurotrophin receptor associated death domain	28.6719	24.3443	12.0472	13.4194	1.06309	1.40868e-05	0.00931239
ENSMUST00000109912	ENSMUSG00000031618	Nr3c2	protein_coding	8	79426187	+	nuclear receptor subfamily 3, group C, member 2	105.896	71.5657	39.5947	45.3403	1.06751	7.73509e-09	2.86353e-05
ENSMUST00000026896	ENSMUSG00000025789	St8sia2	protein_coding	7	81158568	-	ST8 alpha-N-acetyl-neuraminide alpha-2,8-sialyltransferase 2	10.9892	11.0717	5.06444	5.24073	1.0993	0.000150855	0.0436301
ENSMUST00000046174	ENSMUSG00000037625	Cldn11	protein_coding	3	31048868	+	claudin 11	9.14103	9.27086	4.48893	3.97025	1.11138	0.000184167	0.0466418
ENSMUST00000070522	ENSMUSG00000032374	Plod2	protein_coding	9	92437061	+	procollagen lysine, 2-oxoglutarate 5-dioxygenase 2	39.1116	29.2799	14.0039	17.6279	1.12137	5.24399e-06	0.0058374
ENSMUST00000022954	ENSMUSG00000022332	Khdrbs3	protein_coding	15	68758850	+	KH domain containing, RNA binding, signal transduction associated 3	29.8207	20.2091	12.6227	10.1638	1.12943	4.80077e-05	0.0212313
ENSMUST00000166662	ENSMUSG00000036745	Ttll7	protein_coding	3	146515331	+	tubulin tyrosine ligase-like family, member 7	21.7287	13.5395	8.05706	7.9405	1.14305	0.000186466	0.0466418
ENSMUST00000020000	ENSMUSG00000019853	Hebp2	protein_coding	10	18265882	-	heme binding protein 2	11.4887	12.6724	4.91097	6.03478	1.15285	0.000107231	0.033666
ENSMUST00000117865	ENSMUSG00000082226	Gm715	pseudogene	X	57801194	+	predicted pseudogene 715	20.0803	15.3403	6.56075	9.44919	1.16256	0.000120738	0.0360461
ENSMUST00000164960	ENSMUSG00000030134	Rasgef1a	protein_coding	6	118016403	+	RasGEF domain family, member 1A	29.7208	17.0077	11.7403	8.73455	1.18429	0.000163148	0.0450657
ENSMUST00000071370	ENSMUSG00000035566	Pcdh17	protein_coding	14	84843370	+	protocadherin 17	112.889	55.5585	35.9498	37.7968	1.19371	4.06619e-06	0.00501768
ENSMUST00000101351	ENSMUSG00000073043	Atoh1	protein_coding	6	64679140	+	atonal homolog 1 (Drosophila)	10.5397	7.53674	3.68323	4.20846	1.20867	0.000201093	0.0489767
ENSMUST00000106353	ENSMUSG00000058897	Col25a1	protein_coding	3	129883809	+	collagen, type XXV, alpha 1	75.6258	63.8289	31.154	29.0622	1.21005	2.54314e-13	1.56911e-09
ENSMUST00000028178	ENSMUSG00000026834	Acvr1c	protein_coding	2	58210306	-	activin A receptor, type IC	29.3712	23.0771	10.9346	11.6725	1.21826	1.62859e-06	0.00260125
ENSMUST00000132059	ENSMUSG00000058656	Samd12	protein_coding	15	53733936	-	sterile alpha motif domain containing 12	15.9344	9.73774	5.06444	5.87597	1.24177	0.000174947	0.0466003
ENSMUST00000057613	ENSMUSG00000051279	Gdf6	protein_coding	4	9771519	+	growth differentiation factor 6	7.89226	9.00407	3.60649	3.41441	1.25845	4.58361e-05	0.0212106
ENSMUST00000160105	ENSMUSG00000089916	Gm16160	lincRNA	3	102007879	+	predicted gene 16160	6.79333	6.3362	2.76242	2.69977	1.26244	8.0783e-05	0.0276906
ENSMUST00000107743	ENSMUSG00000028020	Glrb	protein_coding	3	80717450	-	glycine receptor, beta subunit	7.7424	6.20281	2.87752	2.93798	1.26602	0.000103027	0.0334568
ENSMUST00000112870	ENSMUSG00000034116	Vav1	protein_coding	17	57418550	+	vav 1 oncogene	168.085	177.68	76.6572	63.524	1.29632	2.19773e-28	4.06801e-24
ENSMUST00000145394	ENSMUSG00000004568	Arhgef18	protein_coding	8	3393073	+	rho/rac guanine nucleotide exchange factor (GEF) 18	28.0725	15.8071	8.63256	9.05217	1.31556	2.81905e-05	0.0141029
ENSMUST00000058814	ENSMUSG00000043463	Rab9b	protein_coding	X	133403294	-	RAB9B, member RAS oncogene family	5.94417	4.66878	2.41712	1.74691	1.32006	0.000165557	0.0450657
ENSMUST00000154616	ENSMUSG00000087293	Gm14341	antisense	2	180689169	+	predicted gene 14341	7.59255	7.06986	2.91589	2.93798	1.32478	2.77288e-05	0.0141029
ENSMUST00000103053	ENSMUSG00000027574	Nkain4	protein_coding	2	180689404	-	Na+/K+ transporting ATPase interacting 4	10.8893	8.87068	3.72159	4.20846	1.32813	2.03882e-05	0.0117933
ENSMUST00000033545	ENSMUSG00000031202	Rab39b	protein_coding	X	72823570	-	RAB39B, member RAS oncogene family	9.24093	7.26995	2.87752	3.81144	1.32813	6.07109e-05	0.0224795
ENSMUST00000120671	ENSMUSG00000021699	Pde4d	protein_coding	13	109906835	+	phosphodiesterase 4D, cAMP specific	17.2331	10.8049	4.71913	6.3524	1.3582	4.81748e-05	0.0212313
ENSMUST00000039447	ENSMUSG00000033737	Fndc3c1	protein_coding	X	103680613	-	fibronectin type III domain containing 3C1	10.5896	9.93783	3.87506	4.12906	1.36326	5.41872e-06	0.0058374
ENSMUST00000019994	ENSMUSG00000019848	Popdc3	protein_coding	10	45009111	+	popeye domain containing 3	7.34279	5.20235	2.37875	2.46155	1.38129	7.37634e-05	0.0262569
ENSMUST00000067469	ENSMUSG00000054409	Tmem74	protein_coding	15	43701575	-	transmembrane protein 74	41.1596	19.6756	12.6611	10.6403	1.38262	2.75308e-05	0.0141029
ENSMUST00000034702	ENSMUSG00000032184	Lysmd2	protein_coding	9	75473539	+	LysM, putative peptidoglycan-binding, domain containing 2	23.9765	17.1411	8.36399	7.30526	1.38751	1.14758e-06	0.00212417
ENSMUST00000162062	ENSMUSG00000090088	Gm15934	antisense	10	45009230	-	uncharacterized LOC102638854	7.94221	6.60299	2.87752	2.62036	1.39611	1.63705e-05	0.00989767
ENSMUST00000100070	ENSMUSG00000060487	Samd5	protein_coding	10	9395006	-	sterile alpha motif domain containing 5	25.8247	20.8094	7.51992	10.3226	1.40086	5.74977e-07	0.00133035
ENSMUST00000133431	ENSMUSG00000046219	C230012O17Rik	lincRNA	4	24893763	-	RIKEN cDNA C230012O17 gene	38.2625	15.0735	9.47664	10.5609	1.41724	0.000178114	0.0466003
ENSMUST00000151006	ENSMUSG00000040372	Gpr63	protein_coding	4	24893554	+	G protein-coupled receptor 63	36.9637	15.5404	9.09297	10.1638	1.45226	7.04219e-05	0.025559
ENSMUST00000153548	ENSMUSG00000031099	Smarca1	protein_coding	X	45245573	-	SWI/SNF related, matrix associated, actin dependent regulator of chromatin, subfamily a, member 1	6.74338	5.66923	1.76488	2.85858	1.47081	5.73058e-05	0.0224795
ENSMUST00000124792	ENSMUSG00000085885	Gm11906	processed_transcript	4	24893664	+	predicted gene 11906	39.0617	16.3407	9.47664	10.5609	1.47219	5.31802e-05	0.0218748
ENSMUST00000162159	ENSMUSG00000021090	Lrrc9	protein_coding	12	73542853	+	leucine rich repeat containing 9	25.8247	12.8725	6.48401	7.22585	1.50397	1.65763e-05	0.00989767
ENSMUST00000168064	ENSMUSG00000091243	Vgll3	protein_coding	16	65815878	+	vestigial like 3 (Drosophila)	26.7238	10.338	5.98524	7.14645	1.50508	0.000199382	0.0489767
ENSMUST00000146914	ENSMUSG00000031434	Morc4	protein_coding	X	136405949	-	microrchidia 4	20.2301	12.0054	5.02607	5.79656	1.58474	1.68639e-06	0.00260125
ENSMUST00000101205	ENSMUSG00000031273	Col4a6	protein_coding	X	137908619	-	collagen, type IV, alpha 6	9.89029	4.93557	2.18692	2.54096	1.66571	3.31727e-05	0.0161586
ENSMUST00000163204	ENSMUSG00000040473	A330021E22Rik	protein_coding	5	5664181	-	RIKEN cDNA A330021E22 gene	7.34279	4.86887	1.80325	1.98512	1.7025	4.05005e-06	0.00501768
ENSMUST00000101141	ENSMUSG00000045180	Shroom2	protein_coding	X	149204004	-	shroom family member 2	9.04113	4.60208	2.30202	1.74691	1.73534	1.60562e-05	0.00989767
ENSMUST00000148217	ENSMUSG00000084932	Gm15156	antisense	X	152057332	+	predicted gene 15156	19.9804	5.73593	4.14363	2.85858	1.8667	0.000156731	0.0446322
ENSMUST00000061545	ENSMUSG00000049630	C1ql3	protein_coding	2	12933374	-	C1q-like 3	12.3379	7.73683	3.83669	1.42929	1.87863	7.3719e-06	0.00682269
ENSMUST00000043111	ENSMUSG00000034488	Edil3	protein_coding	13	88961247	+	EGF-like repeats and discoidin I-like domains 3	36.0147	17.2745	7.32809	7.06704	1.88907	4.47708e-08	0.000118387
ENSMUST00000165585	ENSMUSG00000091840	Gm3005	protein_coding	14	3677734	+	predicted gene 3005	1.79824	2.53448	0.844073	0.15881	1.89809	0.000110947	0.033666
ENSMUST00000166695	ENSMUSG00000079399	Gm3002	protein_coding	14	3677734	+	predicted gene 3002	1.79824	2.53448	0.844073	0.15881	1.89809	0.000110947	0.033666
ENSMUST00000113409	ENSMUSG00000025529	Zfp711	protein_coding	X	109714135	+	zinc finger protein 711	10.4398	4.40199	1.87998	1.74691	2.03146	3.47214e-06	0.00494379
ENSMUST00000108844	ENSMUSG00000078855	Gm11003	protein_coding	11	57651266	+	predicted gene 11003	1.59843	1.26724	0.422036	0.15881	2.12294	8.33507e-05	0.0280513
ENSMUST00000136789	ENSMUSG00000031290	Lrch2	protein_coding	X	143988624	-	leucine-rich repeats and calponin homology (CH) domain containing 2	10.24	3.46824	1.95671	1.11167	2.12471	2.65993e-05	0.0141029
ENSMUST00000159584	ENSMUSG00000090061	3110047P20Rik	protein_coding	5	64040690	+	RIKEN cDNA 3110047P20 gene	2.09794	2.46778	0.230202	0.873455	2.23682	5.04948e-05	0.0217363
ENSMUST00000037012	ENSMUSG00000042604	Kcna4	protein_coding	2	107130796	+	potassium voltage-gated channel, shaker-related subfamily, member 4	19.331	6.93647	3.18446	2.14393	2.28326	6.88066e-07	0.00141512
ENSMUST00000159326	ENSMUSG00000089955	C230030N03Rik	processed_transcript	1	34735033	+	RIKEN cDNA C230030N03 gene	10.6396	13.8062	1.34284	1.42929	3.13958	5.70179e-19	5.27701e-15
ENSMUST00000125331	ENSMUSG00000035131	Fam5c	protein_coding	1	148344868	+	bone morphogenetic protein/retinoic acid inducible neural specific 3	21.1792	5.60253	1.26611	1.74691	3.1721	1.37999e-08	4.25727e-05
