# Supplementary material for: Kdm6a deficiency restricted to mouse hematopoietic cells causes an age- and sex-dependent myelodysplastic syndrome-like phenotype
Source: PLoS One. 2021 Nov 15;16(11):e0255706. doi: 10.1371/journal.pone.0255706 (PMC8592440; doi:10.1371/journal.pone.0255706)
Supplement: S3 Table — (XLSX) [file pone.0255706.s011.xlsx]

## Sheet: Table S-3
Table of active enhancers in differential modification between Kdm6a-WT and KO at H3K4 and H3K27 in 5% FDR
: intersection of 166 active enhancers with differential monomethylation at H3K4 and 188 active enhancers with differential acetylation at H3K27
: 28 active enhancers both with differential monomethylation at H3K4 and with differential acetylation at H3K27
Column description
class	intersection type, either "H3K4meH3K27ac", "H3K4me", or "H3K27ac"
id, seqid, and rc	enhancer ID, and the chromosome and reference coordinate of an enhancer
genes-10k	list of genes whose TSS is less then 10,000-bp distance from the enhancer, format: gene symbol (biotype, distance), for example "Sema4c (protein_coding, 46k)"
genes-50k	list of genes whose TSS is less then 50,000-bp distance from the enhancer
genes-100k	list of genes whose TSS is less then 100,000-bp distance from the enhancer
genes-150k	list of genes whose TSS is less then 150,000-bp distance from the enhancer
7668-WT-H3K4me, 7666-WT-H3K4me, 7667-KO-H3K4me, 7664-KO-H3K4me	normalized CPM (count per million) of H3K4me read count per each sample
logFC-H3K4me	LOG2 fold change of the ratio of KO to WT
PValue-H3K4me	P value associated with the statistical test on differential H3K4 modification
FDR-H3K4me	FDR (false discovery rate)
7668-WT-H3K27ac, 7666-WT-H3K27ac, 7667-KO-H3K27ac, 7664-KO-H3K27ac	normalized CPM (count per million) of H3K27ac read count per each sample
logFC-H3K27ac	LOG2 fold change of the ratio of KO to WT
PValue-H3K27ac	P value associated with the statistical test on differential H3K27 acetylation
FDR-H3K27ac	FDR (false discovery rate)
m_ATAC	ATAC-seq summary
m_H3K4me3	H3K4me3 ChIP-seq summary
m_H3K4me	H3K4me ChIP-seq summary
m_H3K27me3	H3K27me3 ChIP-seq summary
m_H3K27ac	H3K27ac ChIP-seq summary
					Gene annotation				H3K4me: normalized CPM, LOG2(fold change), p-value and FDR							H3K27ac: normalized CPM, LOG2(fold change), p-value and FDR							Enhancer information with ChIP-seq and ATAC
class	id	seqid	rc	enhancers	genes-10k	genes-50k	genes-100k	genes-150k	7668-WT-H3K4me	7666-WT-H3K4me	7667-KO-H3K4me	7664-KO-H3K4me	logFC-H3K4me	PValue-H3K4me	FDR-H3K4me	7668-WT-H3K27ac	7666-WT-H3K27ac	7667-KO-H3K27ac	7664-KO-H3K27ac	logFC-H3K27ac	PValue-H3K27ac	FDR-H3K27ac	m_ATAC	m_H3K4me3	m_H3K4me	m_H3K27me3	m_H3K27ac
H3K4meH3K27ac	P1-3213	1	156886410	VISTA=1001;Shen2012=1090		Gm9530	Ier5	Stx6, Mr1	90.7	79	38.6	40.4	-1.11	0.000513	0.026	165.2	129	65.6	52	-1.33	6.97e-06	0.001	KO 9=128; WT 10=122	KO 3=10154; WT 5=10165	KO 8=10158; WT 7=2	KO 3=9236; WT 7=38697	KO 4=10018; WT 7=161
H3K4meH3K27ac	P11-1905	11	68023594	Shen2012=594		C78197	Gm12305	Gm12304, AL662894.1	225.4	295.7	122.6	169.3	-0.84	0.00078	0.034	195.7	217.6	102.2	104	-1	0.000205	0.012	KO 3=2316; WT 4=401	KO 9=176951; WT 9=176977	KO 8=8; WT 10=0	KO 5=146949; WT 8=171346	KO 2=74; WT 7=12
H3K4meH3K27ac	P11-29	11	3395208	Shen2012=642	Inpp5j, Pla2g3	Smtn, Rnf185, 8430429K09Rik, Selm, Gm11945, Gm11947, Gm11946, U8	Limk2	Gm11951, Gm11949, Gm11950, Gm11948	235.8	227.7	107.8	121.1	-1.02	7.5e-06	0.002	141.8	154.3	62.6	78.8	-1.06	0.000182	0.011	KO 4=8640; WT 3=522	KO 4=9464; WT 5=9427	KO 7=352; WT 9=330	KO 8=21725; WT 8=21980	KO 8=5560; WT 6=589
H3K4meH3K27ac	P11-4363	11	114253647	Shen2012=747		4932435O22Rik, Gm11692		Gm11691	123.1	134.1	44.3	73	-1.15	0.000268	0.017	231.6	220.1	67.1	119.8	-1.28	2.96e-06	0.001	KO 9=573; WT 9=573	KO 4=54553; WT 3=85	KO 4=9; WT 8=69	KO 7=29072; WT 5=48014	KO 4=54; WT 8=80
H3K4meH3K27ac	P11-720	11	31744528			Cpeb4, D630024D03Rik, Gm12107		4930524B15Rik	103.7	113.9	57.9	54.3	-0.94	0.00107	0.04	204.7	197.3	80.9	127.6	-0.95	0.000417	0.02	KO 9=529; WT 9=530	KO 9=26593; WT 3=12220	KO 3=789; WT 8=23	KO 2=295006; WT 2=69885	KO 4=10; WT 7=36
H3K4meH3K27ac	P12-2328	12	104581342	Shen2012=358	Asb2, Gm15523	Otub2	Ddx24, 9330161L09Rik, Ifi27l1	Ifi27l2b, Prima1, Ifi27l2a	586.9	609.8	347.3	456.5	-0.58	0.000848	0.036	235.2	293.5	128.2	127.6	-1.04	0.000189	0.012	KO 10=518; WT 10=549	KO 2=17640; WT 3=717	KO 10=16; WT 10=838	KO 6=18019; WT 4=17913	KO 4=994; WT 8=709
H3K4meH3K27ac	P13-131	13	12604125	Shen2012=925	Edaradd	Lgals8	Ero1lb, SNORA73	Heatr1, Gpr137b-ps	119.2	117.5	47.7	73	-0.99	0.00124	0.044	163.4	141.7	71.7	86.7	-0.95	0.000616	0.025	KO 8=447; WT 8=447	KO 7=8272; WT 8=8068	KO 6=8476; WT 9=0	KO 7=8322; WT 4=30616	KO 4=8186; WT 7=1328
H3K4meH3K27ac	P13-1871	13	59330389						238.4	257.1	131.7	127.3	-0.93	1.83e-05	0.005	319.6	384.6	180.1	149.7	-1.09	0.000193	0.012	KO 8=786; WT 9=738	KO 3=280869; WT 2=348	KO 8=458; WT 9=0	KO 1=52297; WT 4=24141	KO 6=411; WT 8=357
H3K4meH3K27ac	P14-507	14	31063485					Cacna1d	529.9	400.4	113.5	130.4	-1.94	1.03e-18	0	161.6	146.7	71.7	48.8	-1.35	3.64e-06	0.001	KO 5=525; WT 7=524	KO 1=59707; WT 1=59828	KO 9=1179; WT 10=0	KO 1=30820; WT 10=103622	KO 3=60007; WT 5=166
H3K4meH3K27ac	P15-1699	15	79653410	Shen2012=1010		Dnalc4, Nptxr, Cbx6, Npcd	Apobec3, Sun2, Gm16576, Gm16575	Josd1, Gtpbp1, Cbx7, n-R5s40, Gm17487	95.9	113.9	42	59	-1.06	0.000773	0.034	199.3	134.1	80.9	88.2	-1	0.00028	0.015	KO 7=459; WT 9=459	KO 8=10818; WT 8=10833	KO 9=10416; WT 7=122	KO 4=4384; WT 2=4381	KO 6=10448; WT 7=182
H3K4meH3K27ac	P16-73	16	4553023	Shen2012=823	Tfap4	Glis2, Srl, Gm15885	Dnaja3, Pam16, Coro7, Vasn	Adcy9	338.2	398.6	86.3	128.9	-1.79	1.15e-13	0	174.2	151.8	71.7	97.7	-0.95	0.000505	0.022	KO 5=1; WT 6=18	KO 10=6297; WT 2=59	KO 8=1089; WT 10=0	KO 2=9997; WT 9=40894	KO 9=5945; WT 6=74
H3K4meH3K27ac	P17-2459	17	56583499	Shen2012=399	Ptprs		Kdm4b, Znrf4	Uhrf1, Safb2, Safb, Arrdc5	294.1	249.8	87.4	141.3	-1.27	1.55e-06	0.001	247.8	318.8	116	129.2	-1.2	2.03e-05	0.002	KO 9=433; WT 10=434	KO 8=18282; WT 8=18298	KO 7=787; WT 10=0	KO 5=17504; WT 5=17641	KO 6=18272; WT 8=210
H3K4meH3K27ac	P2-1240	2	33709127	Shen2012=1627		Fam125b, A630071L07Rik, NRON	Gm13403	9430024E24Rik, Gm13404	181.4	191	74.9	91.6	-1.17	6.63e-06	0.002	168.8	141.7	77.8	70.9	-1.07	0.000115	0.008	KO 8=220; WT 9=220	KO 5=18145; WT 9=33439	KO 6=116; WT 9=0	KO 4=80455; WT 3=80471	KO 1=4427; WT 6=23
H3K4meH3K27ac	P2-2847	2	103736382		Gm13876	Gm13881	Caprin1, Lmo2, AL928544.1, AL928544.2, Gm13880, Gm13875, Gm13878, Gm13879, Gm13877, 4930547E08Rik	Fbxo3, Nat10, 4931422A03Rik, SCARNA21	200.8	194.7	71.5	87	-1.33	2.92e-07	0	369.8	326.4	96.1	189.1	-1.29	9.96e-06	0.001	KO 10=2257; WT 10=2260	KO 5=49513; WT 6=49511	KO 7=1646; WT 9=0	KO 1=74578; WT 5=111750	KO 8=10708; WT 9=337
H3K4meH3K27ac	P2-5085	2	168255646	Shen2012=1546		Gm14234	SNORA2	Nfatc2, Kcng1, Gm14262	199.5	251.6	106.7	128.9	-0.94	0.000149	0.011	258.5	301.1	111.4	138.7	-1.16	4.03e-05	0.004	KO 8=341; WT 9=377	KO 2=519; WT 3=533	KO 7=321; WT 10=63	KO 8=11869; WT 6=11711	KO 4=12; WT 8=39
H3K4meH3K27ac	P3-2055	3	101079563	Shen2012=737	Cd2	Gm10355, Gm12490, Tpt1-ps1	Gm12486	Igsf3	155.5	161.6	60.2	96.3	-1.04	0.000456	0.024	141.8	174.6	82.4	70.9	-1.03	0.000195	0.012	KO 9=679; WT 9=680	KO 4=11305; WT 6=11295	KO 4=66; WT 9=1502	KO 9=8111; WT 4=5115	KO 3=4280; WT 6=1004
H3K4meH3K27ac	P4-3604	4	140412709	Shen2012=1391		Padi3, Padi1, Padi2, Gm13032, 4930515B02Rik	Padi4, U6	Sdhb, Atp13a2, Padi6, Rcc2, Gm13031, AL954710.1	196.9	180	54.5	116.5	-1.16	0.000498	0.026	161.6	177.1	83.9	96.1	-0.91	0.000799	0.031	KO 9=2077; WT 10=2078	KO 6=42233; WT 3=11846	KO 2=157; WT 10=1	KO 4=25823; WT 4=25765	KO 1=81; WT 7=854
H3K4meH3K27ac	P4-3605	4	140425004	Shen2012=2054	4930515B02Rik	Padi1, Padi2, U6	Sdhb, Padi3, Padi4, Gm13032, Gm13031	Atp13a2, Crocc, Padi6, Mfap2	255.2	281	129.4	127.3	-1.06	8.87e-07	0.001	141.8	204.9	99.2	80.4	-0.93	0.00048	0.022	KO 7=410; WT 9=406	KO 6=37396; WT 3=449	KO 9=454; WT 10=7	KO 4=13528; WT 4=13470	KO 1=12376; WT 5=514
H3K4meH3K27ac	P5-112	5	9087630	Shen2012=530		4930420K17Rik	Crot, Dmtf1, Gm15611, U2	Gm15610	281.2	266.3	118	163	-0.98	2.49e-05	0.005	254.9	308.7	126.6	146.5	-1.04	0.000243	0.014	KO 10=180; WT 10=181	KO 10=13409; WT 4=103	KO 7=2; WT 10=590	KO 6=11031; WT 4=11020	KO 5=104; WT 8=87
H3K4meH3K27ac	P5-1282	5	66301370	Shen2012=230		Rhoh, Chrna9	N4bp2, 9130230L23Rik, AC115293.1	Rbm47, 1700022K14Rik, SNORA73	150.3	154.3	72.6	93.2	-0.89	0.0012	0.043	188.5	131.6	56.5	113.5	-0.93	0.000638	0.026	KO 9=427; WT 9=428	KO 4=46011; WT 5=46002	KO 7=1613; WT 9=1	KO 8=350081; WT 8=240709	KO 2=104; WT 6=26
H3K4meH3K27ac	P5-4473	5	149199908		Slc7a1		Mtus2		102.4	97.3	45.4	48.1	-1.1	0.000245	0.016	208.3	192.3	77.8	116.6	-1.05	8.77e-05	0.007	KO 9=885; WT 9=885	KO 2=8339; WT 2=8325	KO 3=4349; WT 8=7	KO 2=29610; WT 4=57285	KO 4=221; WT 8=273
H3K4meH3K27ac	P6-1663	6	85245715	Shen2012=765		Sfxn5, Mir705	Rab11fip5	Smyd5, Emx1, Noto, Spr-ps1, SNORA17	307.1	264.5	136.2	121.1	-1.15	1.5e-07	0	138.2	159.4	87	74.1	-0.88	0.0014	0.045	KO 8=307; WT 9=334	KO 10=37558; WT 4=31207	KO 9=6; WT 10=57	KO 6=36726; WT 6=37102	KO 3=29831; WT 6=27
H3K4meH3K27ac	P7-1587	7	56562745		Nav2				108.8	126.7	35.2	62.1	-1.3	0.000107	0.01	168.8	108.8	71.7	66.2	-1.03	0.000479	0.022	KO 7=480; WT 8=548	KO 9=61542; WT 4=2906	KO 2=3538; WT 8=6	KO 7=3132; WT 7=2902	KO 5=61528; WT 5=53
H3K4meH3K27ac	P7-4398	7	150306384	Shen2012=484		Trpm5, Kcnq1	Cd81, Tssc4, R74862	Tspan32, Gm15024	339.5	371	233.8	164.6	-0.82	0.000108	0.01	231.6	184.7	109.9	115	-0.9	0.000916	0.033	KO 3=996; WT 7=976	KO 4=13352; WT 5=13252	KO 9=75; WT 10=711	KO 10=13232; WT 5=7790	KO 2=609; WT 8=133
H3K4meH3K27ac	P8-2168	8	97258587	Shen2012=987		Pllp, Cx3cl1, Ccl22, 7SK	Arl2bp, Ccl17, Ciapin1	Fam192a, Coq9, Polr2c, Dok4, Rspry1, Gm7418	200.8	174.5	69.2	114.9	-1.05	0.000363	0.02	576.3	576.9	145	305.7	-1.36	1.37e-05	0.002	KO 10=710; WT 10=710	KO 4=22955; WT 4=22904	KO 6=1; WT 9=27	KO 10=37388; WT 10=37556	KO 7=115; WT 9=169
H3K4meH3K27ac	P8-2987	8	122960436	Shen2012=164			Gse1	Gins2	326.5	345.3	155.5	222.1	-0.84	0.000134	0.011	199.3	197.3	96.1	118.2	-0.89	0.000958	0.034	KO 9=4; WT 9=0	KO 2=19727; WT 3=88	KO 9=60; WT 10=48	KO 3=69009; WT 4=19880	KO 3=176; WT 7=59
H3K4meH3K27ac	P9-1733	9	63892405	VISTA=1269	1110036E04Rik, 5S_rRNA, 1700055C04Rik	Smad6, 2600006L11Rik	Zwilch, Lctl	Map2k1, Snapc5, Rpl4, SNORD18, SNORD18, SNORD16, SNORD18, Snord16a	106.2	99.2	54.5	52.8	-0.94	0.0012	0.043	267.5	268.2	77.8	129.2	-1.37	9.89e-07	0	KO 9=764; WT 10=764	KO 4=5510; WT 5=5547	KO 4=5649; WT 8=564	KO 8=15692; WT 8=16253	KO 5=35; WT 8=501
H3K4meH3K27ac	P9-1883	9	66061364	Shen2012=14	Dapk2		Fam96a, Snx1	Herc1, Snx22, U6	264.3	227.7	115.8	119.6	-1.07	2.37e-06	0.001	163.4	134.1	88.5	70.9	-0.91	0.00124	0.041	KO 8=73; WT 9=43	KO 2=11042; WT 3=11033	KO 7=27; WT 10=51	KO 8=53213; WT 8=54243	KO 6=11166; WT 5=292
H3K4me	P1-2111	1	107927302			Zcchc2	U6	Phlpp1	290.2	268.2	170.3	144.4	-0.82	9.45e-05	0.01								KO 7=223; WT 9=225	KO 1=10909; WT 2=16	KO 9=51; WT 10=119	KO 8=142553; WT 8=142488	KO 3=109; WT 6=32
H3K4me	P1-2344	1	130358796	Shen2012=1096		Dars, SNORA70	U6	Lct, Mcm6, Cxcr4	272.1	275.5	490.3	357.2	0.64	0.00146	0.049								KO 7=1286; WT 3=373	KO 3=1771; WT 3=1861	KO 10=0; WT 10=82	KO 10=784964; WT 2=10031	KO 9=467; WT 9=460
H3K4me	P1-3113	1	154633617	Shen2012=383		Arpc5, Ncf2, Rgl1, Apobec4	Smg7, Gm7278, Gm15479		207.3	216.7	326.9	330.8	0.63	0.000814	0.035								KO 8=700; WT 8=724	KO 10=19333; WT 3=854	KO 10=3; WT 10=91	KO 6=20553; WT 6=21012	KO 7=1251; WT 8=1242
H3K4me	P1-3262	1	157872923	Shen2012=523	Tor1aip1, Tor1aip2, Tor1aip2		Cep350, U2		154.2	187.3	307.6	271.7	0.77	0.000313	0.018								KO 7=495; WT 7=494	KO 4=633; WT 5=983	KO 10=0; WT 9=7	KO 6=82712; WT 5=82710	KO 6=1034; WT 7=24
H3K4me	P1-4040	1	182286055	Shen2012=1255		Itpkb, Gm5069	Psen2	6330403A02Rik	186.6	165.3	91.9	100.9	-0.88	0.000556	0.028								KO 8=483; WT 9=481	KO 5=9666; WT 6=9652	KO 7=31; WT 10=1031	KO 2=111330; WT 9=127789	KO 1=7244; WT 5=210
H3K4me	P1-4100	1	182819617	Shen2012=1617	Lefty2	Pycr2, Lefty1, BC031781	Tmem63a, H3f3a, Gm16067, U6, 2210411M09Rik, Gm17275	Ephx1	458.7	420.6	643.6	607.2	0.51	0.000609	0.029								KO 8=539; WT 8=539	KO 3=850; WT 2=5050	KO 10=36; WT 10=2	KO 8=5335; WT 7=5179	KO 8=1048; WT 9=1053
H3K4me	P1-459	1	36661466	Shen2012=366	Fam178b, Gm6428	Sema4c, D430040D24Rik	Cnnm3, Actr1b, Cox5b, Ankrd23, AC084389.1, Ankrd39	Cnnm4	132.2	145.1	51.1	73	-1.17	7.94e-05	0.009								KO 6=159; WT 7=194	KO 10=47155; WT 1=26021	KO 9=12596; WT 9=0	KO 4=14922; WT 5=14958	KO 4=906; WT 7=45
H3K4me	P1-637	1	39583492	Shen2012=242	D1Bwg0212e, U3	Tbc1d8, Rnf149, SNORA33, Snord89, Gm15832		Creg2, D930019O06Rik	294.1	308.6	467.6	425.5	0.57	0.000645	0.03								KO 8=687; WT 8=676	KO 8=9670; WT 3=1015	KO 10=1064; WT 10=655	KO 5=50791; WT 7=49209	KO 6=1036; WT 6=1032
H3K4me	P10-1637	10	61763431	Shen2012=1419		Tacr2, Hk1, 2210417K05Rik	Hkdc1, Tspan15	Supv3l1	156.8	154.3	68.1	82.3	-1.06	0.000101	0.01								KO 5=26; WT 7=55	KO 2=11068; WT 3=11106	KO 4=3; WT 8=0	KO 5=67041; WT 7=67046	KO 3=276; WT 5=21
H3K4me	P10-2301	10	80075202	Shen2012=1352	Adat3, Scamp4	Btbd2, Csnk1g2, Fam108a, Klf16, Gm17682	Atp8b3, Mob3a, Mknk2, Rexo1, Izumo4, Gm17306	Ap3d1, Onecut3, Dot1l, U6, AC152058.1	168.4	170.8	69.2	80.7	-1.18	8.91e-06	0.003								KO 7=1218; WT 8=1218	KO 6=9399; WT 7=9413	KO 8=1901; WT 10=1011	KO 3=76451; WT 3=76455	KO 4=633; WT 8=728
H3K4me	P10-285	10	12707008	Shen2012=1058		Stx11, Sf3b5	B230208H11Rik	Plagl1, Utrn	149	128.6	79.5	68.3	-0.91	0.00106	0.04								KO 2=123; WT 6=123	KO 3=11311; WT 3=11381	KO 6=3; WT 8=52	KO 6=45516; WT 7=45511	KO 9=11378; WT 3=75
H3K4me	P10-3732	10	126578687	Shen2012=1287	U6atac	B4galnt1, Arhgef25, Slc26a10, Os9	Cyp27b1, Cdk4, Mettl1, Tspan31, Pip4k2c, Agap2, Dtx3, March9, F420014N23Rik	Ddit3, Mbd6, Dctn2, Avil, Tsfm, Mir26a-2, Mir546, Kif5a, Ctdsp2, Fam119b, Gm4189, Gm20492	185.3	178.2	89.7	104	-0.92	0.000262	0.017								KO 6=100; WT 7=97	KO 3=4671; WT 4=5638	KO 7=531; WT 9=427	KO 5=61034; WT 10=47621	KO 5=33; WT 9=4547
H3K4me	P11-1166	11	51390855	Shen2012=455	Agxt2l2, Col23a1	Rmnd5b, Nhp2, Hnrnpab	N4bp3, D930048N14Rik	0610009B22Rik, Sec24a	264.3	295.7	145.3	181.7	-0.78	0.000329	0.019								KO 7=404; WT 8=405	KO 8=7659; WT 1=568	KO 8=75; WT 10=29	KO 2=49928; WT 2=103868	KO 3=713; WT 6=621
H3K4me	P11-1439	11	54920936	Shen2012=64	Gm2a	Gm12231, Slc36a3, Ccdc69, Mup-ps22, Gm12233	Anxa6, Slc36a1, Slc36a2, 4921508A21Rik	Tnip1	241	271.8	149.8	144.4	-0.79	0.000201	0.015								KO 6=500; WT 6=518	KO 8=9118; WT 3=6380	KO 8=12; WT 10=338	KO 3=68377; WT 3=68436	KO 5=413; WT 8=6571
H3K4me	P11-2143	11	70619363	Shen2012=1737	A430084P05Rik	Rabep1, Zfp3, AL596117.1, Gm12318	Rpl23a-ps2, Gm12320	Spag7, Kif1c, Nup88, Camta2, Inca1, Eno3, Gm12322, Gm12319	212.5	242.4	95.3	135.1	-0.99	9.57e-05	0.01								KO 8=1864; WT 8=1813	KO 9=39146; WT 3=13	KO 7=50; WT 9=53	KO 3=41585; WT 3=41176	KO 3=1082; WT 5=26
H3K4me	P11-2338	11	75437030	Shen2012=30	Inpp5k, Pitpna	Myo1c, Gm12338, 4931413K12Rik	Crk, Slc43a2, Mir3971	Ywhae, Prpf8, Scarf1, Rilp, Gm16626	273.4	236.9	141.9	142.9	-0.85	0.000102	0.01								KO 6=365; WT 7=357	KO 8=7656; WT 8=7649	KO 8=17; WT 10=6	KO 4=97420; WT 4=97477	KO 4=17; WT 5=6
H3K4me	P11-2620	11	79100669	Shen2012=169	Gm9964	Wsb1	Nf1, Gm11200, Gm11198	Ksr1	454.8	416.9	603.8	624.2	0.49	0.000876	0.036								KO 8=501; WT 4=468	KO 4=209; WT 4=238	KO 10=7; WT 10=20	KO 1=49576; WT 10=304642	KO 9=993; WT 9=517
H3K4me	P11-3641	11	100287837	Shen2012=1863	Fkbp10, Nt5c3l	Jup, Klhl10, Leprel4, Klhl11, Gm12348	Hap1, Gast, Acly, Gm10039, Gm20394	Cnp, Ttc25, Eif1, Gm14206, Gm12349	198.2	146.9	309.9	302.8	0.81	0.000136	0.011								KO 2=524; WT 2=483	KO 6=11912; WT 6=11846	KO 10=77; WT 9=16	KO 10=10910; WT 10=10718	KO 5=54; WT 4=14367
H3K4me	P11-4368	11	114305659		4932435O22Rik		Gm11692	AL645484.1	215.1	222.2	102.2	125.8	-0.95	6.78e-05	0.008								KO 7=747; WT 8=747	KO 4=2541; WT 5=2572	KO 8=874; WT 9=0	KO 5=4016; WT 5=3998	KO 5=2538; WT 6=452
H3K4me	P11-4763	11	118062908		Gm11737	Cyth1, U6	Usp36, Dnahc17, Gm11738	BC100451	465.1	451.8	269	337	-0.61	0.000691	0.032								KO 8=141; WT 8=139	KO 2=1102; WT 5=981	KO 10=21; WT 10=30	KO 3=62572; WT 5=93147	KO 6=21; WT 7=15
H3K4me	P11-5037	11	120800901	Shen2012=601	Slc16a3, Ccdc57, AL662901.1	Csnk1d, AL663090.1, AL663090.2	Cd7, U3, Gm11774, Gm11775	Fasn, Dus1l, Sectm1a, Sectm1b, Gm11773	338.2	293.9	505.1	546.6	0.73	8.59e-06	0.003								KO 10=577; WT 10=577	KO 3=21; WT 4=27	KO 10=3; WT 10=8	KO 5=9865; WT 7=9856	KO 10=944; WT 10=928
H3K4me	P12-1004	12	70616982	Shen2012=1482		AC153658.1	Mettl21d, U6	Arf6, Gm9887	198.2	158	86.3	100.9	-0.94	0.00041	0.022								KO 8=726; WT 9=726	KO 2=13759; WT 4=13239	KO 7=2; WT 10=43	KO 2=6034; WT 2=6153	KO 3=612; WT 6=601
H3K4me	P12-1064	12	71320937		Pygl, F730035M05Rik	Abhd12b		Nin, Trim9	246.2	202	404.1	316.8	0.68	0.000914	0.037								KO 9=624; WT 9=626	KO 1=1927; WT 7=4222	KO 10=238; WT 10=0	KO 3=35557; WT 10=127840	KO 8=251; WT 7=242
H3K4me	P12-1816	12	86831166	Shen2012=1034		Fos		Tmed10, Jdp2	383.5	385.7	659.5	546.6	0.65	6.45e-05	0.008								KO 10=4116; WT 5=2043	KO 3=596; WT 4=194	KO 10=2; WT 10=91	KO 4=11319; WT 4=12216	KO 10=4385; WT 8=43
H3K4me	P12-2291	12	103858221	Shen2012=221			Chga, Itpk1, Mir1936	Ubr7, AK010878, D230037D09Rik, Moap1	189.2	169	86.3	82.3	-1.09	2.18e-05	0.005								KO 5=6; WT 7=5	KO 5=26451; WT 6=26997	KO 8=1695; WT 10=168	KO 9=65325; WT 9=64670	KO 6=1722; WT 8=1752
H3K4me	P12-2796	12	114479899	Shen2012=701		Ighe, Ighg2c, Ighe, U6	Crip1, 4930427A07Rik, Tmem121, Ighg2b, Ighg1	Crip2, Mta1, Ighg3, Gm17421	152.9	128.6	46.5	77.6	-1.21	0.000165	0.013								KO 10=153; WT 10=153	KO 1=19330; WT 6=55647	KO 3=92; WT 9=21	KO 4=46227; WT 2=40722	KO 6=377; WT 8=493
H3K4me	P12-417	12	25902026	Shen2012=626				Id2	308.4	349	194.1	203.4	-0.72	0.000231	0.016								KO 9=248; WT 9=248	KO 4=27571; WT 1=7932	KO 9=58; WT 10=0	KO 1=57121; WT 10=117261	KO 2=103; WT 7=7559
H3K4me	P13-1425	13	50107915			Gm17611		AC122194.1	95.9	102.9	215.7	189.4	1.03	2.84e-05	0.005								KO 5=339; WT 4=349	KO 1=115; WT 1=215	KO 9=0; WT 7=170	KO 4=87542; WT 4=87488	KO 4=55; WT 3=38663
H3K4me	P13-161	13	13617212	Shen2012=1488			Nid1, Lyst	Gpr137b, 7SK	651.7	573	1011.3	863.4	0.61	5.22e-05	0.007								KO 10=948; WT 10=947	KO 5=4522; WT 5=4560	KO 10=22; WT 10=2	KO 1=15528; WT 9=87092	KO 10=732; WT 10=713
H3K4me	P13-2595	13	99574416	Shen2012=984		Fcho2	Tnpo1, Gm5453	Tmem171	139.9	128.6	250.8	219	0.81	0.000319	0.018								KO 9=522; WT 9=522	KO 10=10078; WT 4=844	KO 9=6; WT 9=1799	KO 9=109384; WT 1=96051	KO 8=866; WT 8=880
H3K4me	P13-3149	13	117761767	Shen2012=67			Parp8		247.5	242.4	395	419.3	0.73	2.86e-05	0.005								KO 7=554; WT 7=541	KO 10=52108; WT 2=820	KO 10=0; WT 10=61	KO 8=196129; WT 8=197237	KO 7=889; WT 3=6
H3K4me	P13-449	13	24434016	Shen2012=2116	Gm11342	Cmah, Gm11341, Gm11345, SNORA17	Lrrc16a, Gm11344, Gm11340	Gm11343, U6	136	134.1	55.6	80.7	-1	0.000667	0.031								KO 7=150; WT 8=151	KO 3=59838; WT 1=28767	KO 5=3279; WT 9=0	KO 9=61952; WT 9=61960	KO 3=1081; WT 4=1100
H3K4me	P13-471	13	24643580	Shen2012=20		Fam65b, Gm11346	U6, C530050E15Rik	Cmah, Gm11344	89.4	93.7	47.7	45	-0.97	0.00112	0.042								KO 9=298; WT 9=298	KO 4=49947; WT 2=47880	KO 7=4038; WT 8=433	KO 9=271516; WT 9=271524	KO 1=29678; WT 7=1586
H3K4me	P14-1206	14	56355956	Shen2012=756	Dhrs1, 2610027L16Rik	Tgm1, Cideb, Adcy4, Ltb4r2, Rabggta, Ltb4r1	Ipo4, Tm9sf1, Gmpr2, Mdp1, Tinf2, Tssk4, Nedd8, Ripk3, Nfatc4, U2	Rec8, Irf9, Cbln3, Rnf31, Khnyn, Nynrin, Psme2, Gm17588	314.8	295.7	506.2	427	0.61	0.000393	0.022								KO 8=6800; WT 3=393	KO 1=8348; WT 2=8396	KO 10=17; WT 10=805	KO 4=42986; WT 7=24142	KO 5=472; WT 9=8288
H3K4me	P14-1476	14	63541218	Shen2012=718			Wdfy2, Defb43, Defb47, Defb48, n-R5s47, Gm17640	Defb42, Defb30	168.4	167.1	289.4	245.3	0.68	0.00145	0.049								KO 7=459; WT 8=459	KO 9=84432; WT 2=119	KO 10=45; WT 9=26	KO 3=87627; WT 2=135095	KO 5=100; WT 6=57
H3K4me	P14-1628	14	66809725	Shen2012=2175		Chrna2, Ptk2b	Ephx2	Adam2, Trim35, Gm10233, 1700001G11Rik	208.6	220.4	104.4	111.8	-0.99	2.38e-05	0.005								KO 9=365; WT 9=360	KO 3=8974; WT 5=8609	KO 8=1444; WT 10=181	KO 3=58386; WT 5=58345	KO 5=1782; WT 7=1786
H3K4me	P14-1711	14	70033027	Shen2012=2077	Gm16867	Loxl2	Entpd4, Chmp7, R3hcc1, 4930480K23Rik, Gm16677	Tnfrsf10b, Slc25a37, Synb	365.4	387.5	245.2	254.7	-0.59	0.000857	0.036								KO 7=167; WT 7=169	KO 3=3529; WT 2=3568	KO 10=3349; WT 10=4	KO 10=23707; WT 10=23681	KO 8=9; WT 7=24064
H3K4me	P14-2132	14	79842240		Gm5465	Mtrf1, Wbp4, Elf1, Kbtbd7	Naa16, AC124745.1	1190002H23Rik, Sugt1	255.2	295.7	465.4	375.8	0.62	0.00107	0.04								KO 7=793; WT 8=794	KO 2=424; WT 6=3084	KO 10=1; WT 10=0	KO 6=221330; WT 3=202802	KO 8=12; WT 8=15
H3K4me	P14-2533	14	121725911	Shen2012=411			Farp1, Stk24, B930095G15Rik		279.9	354.5	180.5	181.7	-0.8	0.000131	0.011								KO 10=1566; WT 10=1566	KO 3=20164; WT 3=1200	KO 10=2530; WT 10=4	KO 4=94396; WT 2=94360	KO 4=1920; WT 5=1956
H3K4me	P14-390	14	26379243	Shen2012=2457	Gm17670	Zmiz1, Mir3075	D930049A15Rik	Ppif, 1700054O19Rik, Gm10397	108.8	145.1	59	71.4	-0.96	0.00129	0.046								KO 8=377; WT 8=378	KO 2=42593; WT 1=27803	KO 4=5601; WT 8=85	KO 7=181725; WT 7=181149	KO 1=589; WT 7=2190
H3K4me	P14-397	14	26414296	Shen2012=604		Zmiz1, Gm17670	Ppif, Gm10397, Mir3075	1700054O19Rik, D930049A15Rik	136	170.8	63.6	74.5	-1.15	5.53e-05	0.007								KO 5=715; WT 6=729	KO 10=12941; WT 2=5550	KO 10=5296; WT 9=0	KO 9=173588; WT 9=173797	KO 2=362; WT 6=40
H3K4me	P14-404	14	26459966	Shen2012=1166		Zmiz1, Gm10397	Ppif, 1700054O19Rik, Gm17670	Zcchc24, Mir3075	246.2	211.2	114.6	136.6	-0.88	0.000209	0.015								KO 6=361; WT 6=132	KO 10=32729; WT 2=25729	KO 8=128; WT 9=0	KO 9=127918; WT 9=128127	KO 3=351; WT 6=569
H3K4me	P14-575	14	32042073	Shen2012=827		Bap1, Phf7, Sema3g, Tnnc1, Nisch, Tnnc1	Dnahc1, Stab1, 2010107H07Rik, Nt5dc2	Capn7, Pbrm1	311	371	138.5	226.7	-0.91	0.000273	0.017								KO 8=448; WT 8=443	KO 10=22355; WT 3=454	KO 9=4; WT 10=419	KO 6=59830; WT 6=60074	KO 5=44; WT 8=42
H3K4me	P14-795	14	44669015			Ear2, Ear-ps2, Ang-ps1, Gm16545, Gm3327, Gm8207	4930503E14Rik, Ang6, Gm8194, Ear-ps10, Gm3287, Gm17564, Gm17340	Ang5, Ear-ps7, Gm8212	137.3	130.4	244	212.7	0.77	0.000572	0.028								KO 8=367; WT 8=377	KO 4=11575; WT 5=11513	KO 10=1; WT 9=1756	KO 4=25269; WT 2=47539	KO 4=5; WT 5=7
H3K4me	P14-887	14	47973693	Shen2012=293		Mapk1ip1l, Lgals3	Dlgap5, Wdhd1, Socs4, U6	Fbxo34	344.6	337.9	513	473.6	0.53	0.000768	0.034								KO 7=251; WT 7=252	KO 3=11194; WT 1=503	KO 10=4; WT 10=0	KO 4=20121; WT 6=19620	KO 8=45; WT 9=13
H3K4me	P15-1025	15	63920675	Shen2012=2075	RP23-133P6.2	Asap1, Fam49b	U6		395.2	374.7	614.1	596.3	0.65	1.22e-05	0.003								KO 5=568; WT 8=3151	KO 3=33; WT 4=465	KO 10=0; WT 10=562	KO 4=234149; WT 7=235132	KO 7=532; WT 7=34
H3K4me	P15-1226	15	72948762	Shen2012=438		Chrac1, Eif2c2	Eif2c2, Trappc9	Mir151	158.1	165.3	80.6	77.6	-1.03	8.65e-05	0.009								KO 9=226; WT 9=226	KO 2=18980; WT 2=16614	KO 6=161; WT 9=17	KO 1=77128; WT 4=296928	KO 4=608; WT 4=12712
H3K4me	P15-1610	15	78694219		Lgals2, Gm17481	Sh3bp1, Gga1, Cdc42ep1, 1700027A07Rik	Mfng, Triobp, Nol12, Card10, Lgals1, Pdxp	Elfn2	294.1	277.3	166.8	191	-0.68	0.000896	0.037								KO 4=341; WT 5=155	KO 2=295; WT 2=387	KO 9=56; WT 10=989	KO 10=20729; WT 10=20572	KO 7=141; WT 8=115
H3K4me	P15-1694	15	79587284	Shen2012=766	Dnalc4	Nptxr, Sun2, Gm16576, Gm16575	Josd1, Tomm22, Cby1, Gtpbp1, 4933432B09Rik, n-R5s40, Cbx6, Npcd, Gm17487	Apobec3	436.6	332.4	154.4	183.2	-1.2	3.31e-08	0								KO 5=485; WT 5=485	KO 2=4964; WT 3=4997	KO 9=24; WT 10=60	KO 8=29364; WT 3=25747	KO 6=74; WT 8=687
H3K4me	P15-1769	15	80446295	Shen2012=905	Grap2		Fam83f, Enthd1	Tnrc6b	241	216.7	111.2	132	-0.92	7.61e-05	0.008								KO 7=1178; WT 8=1177	KO 3=10644; WT 4=7883	KO 8=650; WT 10=96	KO 8=10664; WT 6=55600	KO 1=7833; WT 5=1095
H3K4me	P15-1904	15	82017249	Shen2012=649		Srebf2, Mir33, Tnfrsf13c	Sept3, 1500009C09Rik, Cenpm, Ccdc134	Wbp2nl, Nhp2l1, Mei1, 4930407I10Rik, AC104325.1	130.9	110.2	63.6	65.2	-0.91	0.00142	0.048								KO 8=471; WT 9=497	KO 3=4532; WT 5=4560	KO 3=109; WT 9=5	KO 2=4265; WT 10=24788	KO 3=11; WT 8=38
H3K4me	P15-1987	15	83272777		Pacsin2	Gm5417	Bik, Ttll1, Arfgap3, 1700001L05Rik, AL583889.1	Ttll12, Tspo, Mcat	273.4	248	431.3	420.8	0.7	3.92e-05	0.006								KO 7=305; WT 7=348	KO 3=9509; WT 3=41	KO 10=602; WT 10=1210	KO 3=70644; WT 2=74928	KO 8=18; WT 8=36
H3K4me	P15-2005	15	83434064	Shen2012=1764	Ttll12	Tspo, Mcat	Bik, Ttll1, AL583889.1	Pacsin2, Scube1	142.5	192.9	71.5	94.7	-1.01	0.000485	0.026								KO 9=748; WT 9=748	KO 7=8640; WT 8=8664	KO 5=1351; WT 9=6	KO 4=9295; WT 3=8467	KO 6=462; WT 6=2561
H3K4me	P15-2189	15	86082889			Tbc1d22a, U6	Cerk, Gm15569	7SK	198.2	268.2	122.6	125.8	-0.9	0.000234	0.016								KO 2=1049; WT 4=1059	KO 2=25139; WT 1=1907	KO 8=1; WT 10=18	KO 9=219789; WT 9=219554	KO 5=1778; WT 2=2100
H3K4me	P15-2752	15	100045972			Dip2b, Atf1	Tmprss12, Mettl7a1, Gm5474	Mettl7a2, Mettl7a3, Higd1c, RP24-73K9.3	312.3	312.2	497.1	459.6	0.62	0.000147	0.011								KO 8=729; WT 4=260	KO 3=910; WT 4=979	KO 10=94; WT 10=1443	KO 9=208926; WT 9=209050	KO 8=889; WT 8=874
H3K4me	P15-67	15	6574856	Shen2012=756	Fyb	Gm7666, Gm2245	Rictor	C9, 7SK	209.9	187.3	359.8	327.6	0.79	4.57e-05	0.007								KO 9=867; WT 9=867	KO 10=44793; WT 3=206	KO 10=10; WT 10=50	KO 2=16707; WT 7=58573	KO 6=1511; WT 4=157
H3K4me	P16-1036	16	30677464	Shen2012=386			Lsg1, Fam43a	Tmem44, U6	139.9	101	30.6	66.8	-1.34	0.0004	0.022								KO 5=134; WT 7=1289	KO 10=77365; WT 10=76874	KO 2=42313; WT 9=220	KO 7=76057; WT 4=76064	KO 2=72372; WT 6=918
H3K4me	P16-2168	16	91447518	Shen2012=718		Ifnar1, Il10rb, A930006K02Rik	Ifngr2, Ifnar2, U4, Gm7860, Gm7856, RP23-190G10.4	Gm15966	233.2	191	69.2	116.5	-1.22	3.3e-05	0.006								KO 9=198; WT 9=198	KO 2=11317; WT 2=11202	KO 6=9; WT 8=4394	KO 6=104282; WT 6=104037	KO 6=244; WT 8=36
H3K4me	P16-2270	16	92621749	Shen2012=549	Gm16801		Runx1	Clic6, 2410124H12Rik	268.2	279.2	406.3	423.9	0.6	0.000426	0.023								KO 9=579; WT 9=579	KO 3=213; WT 2=340	KO 10=2; WT 10=16	KO 2=95866; WT 10=123062	KO 9=304; WT 9=327
H3K4me	P16-2273	16	92644948	Shen2012=902		Gm16801	Runx1	Clic6	224.1	235.1	118	124.2	-0.92	3.88e-05	0.006								KO 7=171; WT 8=183	KO 3=23412; WT 2=342	KO 8=2; WT 10=5	KO 2=119065; WT 10=146261	KO 4=55; WT 7=111
H3K4me	P16-75	16	4569916	Shen2012=116		Tfap4, Pam16, Glis2, Srl, Gm15885	Dnaja3, Coro7, Vasn	Adcy9, Nmral1	270.8	257.1	155.5	91.6	-1.08	3.35e-05	0.006								KO 4=1806; WT 4=1798	KO 10=10596; WT 1=9154	KO 8=20; WT 10=61	KO 2=6896; WT 9=24001	KO 9=10948; WT 6=34
H3K4me	P17-1015	17	28131192	Shen2012=1308		Anks1, Gm15597, Gm15598	Taf11, Tcp11, 4930526A20Rik	Scube3, Uhrf1bp1	123.1	154.3	62.4	55.9	-1.21	2.75e-05	0.005								KO 6=4265; WT 3=522	KO 8=13528; WT 9=13533	KO 3=311; WT 8=54	KO 8=75263; WT 8=75378	KO 10=13607; WT 6=260
H3K4me	P17-1322	17	31360347	Shen2012=2053		Tmprss3, Ubash3a	Tff2, Tff3, Tff1, Rsph1, Slc37a1, Gm15318		478.1	420.6	283.8	318.3	-0.59	0.00072	0.033								KO 9=1367; WT 9=731	KO 7=15141; WT 3=3596	KO 10=27; WT 10=2	KO 10=163034; WT 10=163279	KO 6=830; WT 7=1337
H3K4me	P17-2228	17	48464392		B430306N03Rik	Trem2, Treml1, Treml2	Nfya, AI314976, Trem3, Trem1, Treml4	Tspo2, Apobec2, Unc5cl	448.3	424.3	632.2	765.5	0.67	2.47e-05	0.005								KO 9=589; WT 9=588	KO 10=8540; WT 10=8562	KO 10=95; WT 10=11	KO 3=124179; WT 2=146781	KO 8=962; WT 8=918
H3K4me	P17-289	17	8419041	Shen2012=9		Ccr6, Fgfr1op	Brp44l, Sft2d1, Rnaset2a, 4930506C21Rik	Gm1604A, Prr18, T2, SCARNA3	207.3	222.2	123.7	118	-0.82	0.000281	0.017								KO 8=250; WT 9=253	KO 2=15122; WT 2=7570	KO 9=161; WT 10=31	KO 10=115452; WT 3=9113	KO 6=1138; WT 8=30
H3K4me	P17-3146	17	84174428		Mta3		Haao, C430042M11Rik	Kcng3	129.6	132.2	63.6	62.1	-1.05	0.000138	0.011								KO 9=2197; WT 9=2183	KO 4=43056; WT 2=550	KO 4=11197; WT 10=3	KO 10=144267; WT 10=144202	KO 2=587; WT 4=627
H3K4me	P18-1201	18	61131401	Shen2012=1851	Camk2a	Slc6a7	Cdx1, Pdgfrb, Arsi	Tcof1, Csf1r	117.9	123.1	46.5	73	-1.03	0.000996	0.039								KO 9=1034; WT 9=1038	KO 1=6524; WT 3=6566	KO 1=1; WT 10=1594	KO 10=41697; WT 9=42146	KO 4=1762; WT 7=808
H3K4me	P18-490	18	32344307	Shen2012=407		Map3k2, Proc, Gm17531	Ercc3	Iws1, Myo7b, 7SK	169.7	180	81.7	88.5	-1.04	5.25e-05	0.007								KO 5=429; WT 6=427	KO 9=21233; WT 9=21206	KO 6=4; WT 9=45	KO 5=143338; WT 2=132956	KO 4=192; WT 4=4
H3K4me	P19-118	19	4221797	Shen2012=1203	Clcf1, AC109138.1	Ankrd13d, Rad9, Pold4, Ssh3, Tbc1d10c, Ppp1ca, Carns1	Rps6kb2, Coro1b, Cabp4, Tmem134, Aip, Adrbk1, Gpr152, Ptprcap, Gm17552	Pitpnm1, Cdk2ap2, Cabp2, Kdm2a, U3	462.5	437.1	204.3	337	-0.74	0.00117	0.043								KO 9=551; WT 10=535	KO 2=6443; WT 3=6336	KO 10=6; WT 10=2	KO 10=7337; WT 5=144945	KO 6=188; WT 9=16
H3K4me	P19-515	19	9115247	Shen2012=1347		Scgb1a1, Ahnak	Asrgl1, Gm9750, Eef1g, Tut1, Mta2	Eml3, Rom1, B3gat3, Ganab, Ints5	116.6	115.7	57.9	66.8	-0.9	0.00141	0.048								KO 9=534; WT 9=535	KO 9=51266; WT 9=51238	KO 4=68; WT 8=1	KO 9=51321; WT 9=51428	KO 4=12711; WT 5=64
H3K4me	P19-991	19	25211879	Shen2012=471		SNORA24	Kank1	Dock8	259.1	225.9	407.5	346.3	0.63	0.000827	0.035								KO 8=1058; WT 8=1071	KO 6=83852; WT 3=9739	KO 10=5; WT 10=2545	KO 8=70734; WT 8=70641	KO 7=1302; WT 5=1339
H3K4me	P2-1249	2	33763435	Shen2012=365		Fam125b, Gm13403	Gm13404, NRON	A630071L07Rik	326.5	259	469.9	420.8	0.6	0.000955	0.038								KO 8=597; WT 8=623	KO 9=20653; WT 4=735	KO 10=0; WT 2=5338	KO 4=26147; WT 3=26163	KO 8=986; WT 8=859
H3K4me	P2-3426	2	127140238	Shen2012=38		Stard7, Dusp2, Astl, Adra2b, Gm10766	Snrnp200, Ciao1, Tmem127	Fahd2a, 1810024B03Rik, Gpat2	150.3	117.5	53.3	48.1	-1.4	2.6e-06	0.001								KO 9=165; WT 9=165	KO 10=22251; WT 10=22255	KO 6=9280; WT 8=150	KO 10=50107; WT 10=49802	KO 4=590; WT 6=348
H3K4me	P2-3698	2	131273285	Shen2012=1615	Gm14304	Smox, Gm14283, RNaseP_nuc	Rnf24	Adra1d, Gm14284, Gm14233, Gm14285, AL831731.1	248.8	238.8	138.5	152.2	-0.75	0.000498	0.026								KO 2=778; WT 5=770	KO 5=24371; WT 5=24376	KO 8=929; WT 10=0	KO 2=31745; WT 7=44945	KO 2=184; WT 6=913
H3K4me	P2-4123	2	152642591	VISTA=930;Shen2012=1791		Bcl2l1, Tpx2, AL731857.1, AL833801.1	Cox4i2, Mylk2, Id1, Gm14162	H13, Dusp15, Mcts2, Ttll9, Foxs1, Gm17559	198.2	163.5	69.2	102.5	-1.1	0.000123	0.011								KO 10=360; WT 10=360	KO 10=14147; WT 10=14144	KO 5=28; WT 9=1	KO 7=62761; WT 7=62327	KO 5=641; WT 7=807
H3K4me	P2-4472	2	157986261			Tgm2, 1700060C20Rik, Gm20412	D630003M21Rik, Bpi	Lbp, Tti1, Rprd1b	318.7	303.1	139.6	144.4	-1.13	3.52e-08	0								KO 8=453; WT 9=451	KO 4=6414; WT 4=620	KO 8=79; WT 10=65	KO 8=9222; WT 6=9241	KO 6=602; WT 8=605
H3K4me	P2-4507	2	158514829	Shen2012=1271	Ppp1r16b		Fam83d, Actr5, Slc32a1, Gm14204, Gm14205, AL663077.1, Mir3474	Dhx35, Arhgap40	181.4	167.1	48.8	94.7	-1.31	5.41e-05	0.007								KO 5=1113; WT 6=1126	KO 8=21409; WT 9=21736	KO 3=599; WT 9=132	KO 3=1171; WT 9=20395	KO 6=15076; WT 6=608
H3K4me	P2-4813	2	165794519	Shen2012=681	Gm11462	Ncoa3, Gm11461, Gm11463, Gm11464	Zmynd8, Gm11465, AL589902.1	Sulf2, BC046401	185.3	180	101	104	-0.83	0.000696	0.032								KO 6=37; WT 8=1052	KO 4=13903; WT 5=13882	KO 6=12; WT 9=75	KO 10=185482; WT 10=185285	KO 8=13869; WT 6=1042
H3K4me	P2-4941	2	166965328	Shen2012=428		Kcnb1, Gm11471, 1110018N20Rik, Gm14290	Ptgis, Znfx1, 1500012F01Rik, SNORD12, SNORD12, Snord12, Gm11472, Gm14291	Ddx27, Stau1, Gm11470, Gm11473, Gm17544	95.9	99.2	44.3	54.3	-0.99	0.00106	0.04								KO 3=146; WT 5=203	KO 5=10271; WT 5=10278	KO 2=335; WT 7=1	KO 5=10084; WT 6=32622	KO 4=10421; WT 6=234
H3K4me	P2-4942	2	166971275	Shen2012=225		Kcnb1, 1110018N20Rik, Gm14290	Ptgis, Znfx1, 1500012F01Rik, SNORD12, SNORD12, Snord12, Gm11472, Gm11471, Gm14291	Ddx27, Stau1, Gm11470, Gm11473, Gm17544	167.1	159.8	77.2	80.7	-1.05	6.23e-05	0.008								KO 8=287; WT 8=288	KO 5=16218; WT 5=16225	KO 2=45; WT 9=625	KO 5=16031; WT 6=38569	KO 4=16368; WT 7=87
H3K4me	P2-4966	2	167183509	Shen2012=491	B4galt5		Slc9a8, Gm11473	Rnf114, Ptgis, Spata2, Gm17544	333	341.6	182.7	205	-0.8	3.75e-05	0.006								KO 9=923; WT 9=923	KO 9=9328; WT 10=9392	KO 9=106; WT 10=6	KO 1=32; WT 5=113736	KO 5=23; WT 8=0
H3K4me	P2-5269	2	173234764	Shen2012=164		Gm14642		1700021F07Rik, Pmepa1, Gm14454	238.4	235.1	95.3	158.4	-0.92	0.000612	0.029								KO 9=410; WT 10=410	KO 4=36178; WT 2=207	KO 8=90; WT 10=13	KO 7=36940; WT 6=36304	KO 5=145; WT 7=207
H3K4me	P2-5491	2	181289680	Shen2012=2080	Dnajc5	Znf512b, Tpd52l2, Prpf6, Gm16119, Samd10, U1, Uckl1	Zbtb46, Abhd16b	Rgs19, 4930526D03Rik, Sox18, Tcea2, U6, U6	181.4	196.5	367.8	302.8	0.84	4.54e-05	0.007								KO 7=1041; WT 7=989	KO 1=17135; WT 3=17098	KO 10=135; WT 7=1997	KO 4=67386; WT 5=77475	KO 7=154; WT 7=104
H3K4me	P2-703	2	27261227	Shen2012=427	AL731552.1	Vav2	Brd3, AA645442	Wdr5, U6atac, Gm13421	171	213.1	76	124.2	-0.95	0.00119	0.043								KO 7=705; WT 8=714	KO 10=21137; WT 2=5913	KO 6=62; WT 10=65	KO 4=6396; WT 8=19775	KO 2=485; WT 6=5995
H3K4me	P2-918	2	30114177	Shen2012=123	Phyhd1	Lrrc8a, 1700084E18Rik, Nup188, Dolk, AL954388.2	Endog, Sh3glb2, Ccbl1, D2Wsu81e, AL954388.1, Gm14471, Slc39a1-ps	Crat, Dolpp1, Fam73b, Tbc1d13, Zer1	226.7	257.1	115.8	150.6	-0.87	0.000237	0.016								KO 1=756; WT 2=104	KO 10=20526; WT 3=6830	KO 8=407; WT 10=1	KO 8=29160; WT 9=30324	KO 7=6527; WT 7=173
H3K4me	P3-1970	3	97835710			Notch2		Sec22b, Pde4dip, Adam30, Gm5544, Gm15999	309.7	273.7	464.2	437.9	0.62	0.000218	0.015								KO 9=600; WT 9=598	KO 6=6595; WT 4=86	KO 10=4; WT 10=1356	KO 2=70795; WT 9=143116	KO 8=10; WT 8=21
H3K4me	P3-3309	3	154244704			Cryz, Tyw3	4922501L14Rik	Gm20389	164.5	189.2	96.5	87	-0.94	0.000254	0.016								KO 3=2871; WT 3=602	KO 7=15171; WT 7=15198	KO 6=89; WT 9=76	KO 4=10889; WT 4=10872	KO 3=348; WT 7=7
H3K4me	P3-3342	3	159553817			U6	Wls		173.6	163.5	296.2	246.9	0.69	0.00131	0.046								KO 8=337; WT 8=616	KO 2=47; WT 3=70	KO 10=0; WT 9=902	KO 5=108458; WT 5=108442	KO 6=818; WT 6=432
H3K4me	P4-1288	4	62345979	Shen2012=1779		Rgs3, Gm11210, Gm11211	Gm11209	SNORA17	313.5	325.1	178.2	198.8	-0.76	0.000107	0.01								KO 9=405; WT 9=428	KO 8=10495; WT 3=658	KO 9=98; WT 10=2	KO 2=4995; WT 3=65008	KO 3=13; WT 6=52
H3K4me	P4-2426	4	122990882	Shen2012=2182	Oxct2a	Pabpc4, Bmp8a, SNORA55, SNORA55, Gm12900	Macf1, Heyl, Gm12901	Hpcal4, Nt5c1a, Gm12924	278.6	321.4	132.8	189.4	-0.9	0.000109	0.01								KO 6=435; WT 7=447	KO 3=9584; WT 4=9481	KO 9=110; WT 10=9	KO 9=9609; WT 9=9657	KO 1=29618; WT 6=123
H3K4me	P4-3215	4	134716528	Shen2012=978	Runx3	Gm16224, Gm16225		Clic4, Gm12982, Gm12984, Gm12983	168.4	185.5	87.4	104	-0.89	0.000543	0.028								KO 6=269; WT 7=201	KO 10=7247; WT 10=7225	KO 8=1410; WT 10=1	KO 8=8949; WT 9=20001	KO 5=17; WT 9=7840
H3K4me	P4-3939	4	148521354	Shen2012=2254	Apitd1, Rpsa-ps12	Pgd, Cort, Dffa, Pex14, Kif1b	Gm9506		423.7	398.6	653.8	604.1	0.61	4.29e-05	0.006								KO 6=543; WT 5=557	KO 4=672; WT 7=10004	KO 10=1; WT 10=0	KO 3=6276; WT 7=159645	KO 9=187; WT 8=219
H3K4me	P4-4028	4	149468175	Shen2012=925	Gpr157	Slc2a5, Mir34a, Gm13067, Gm13093	H6pd, Slc2a7	Car6, Spsb1, Eno1, Gm13094	231.9	248	154.4	136.6	-0.71	0.000993	0.039								KO 4=1350; WT 5=1360	KO 8=6278; WT 3=462	KO 8=11; WT 10=104	KO 9=45049; WT 9=45033	KO 5=25; WT 6=194
H3K4me	P4-816	4	46269856	Shen2012=356		Gm12445, Gm12444	Xpa, Ncbp1, Foxe1, Gm12447, Gm12446, AL806523.1	5830415F09Rik, Hemgn, Tstd2, 7SK	195.6	202	78.3	111.8	-1.08	4.82e-05	0.007								KO 1=20514; WT 1=1560	KO 7=48142; WT 7=48117	KO 7=1541; WT 9=68	KO 7=20113; WT 7=20131	KO 7=48084; WT 5=132
H3K4me	P5-1466	5	74561470			Rasl11b	2700023E23Rik, Usp46, Scfd2, Snora26	1700112M01Rik	259.1	292	449.5	385.1	0.61	0.000863	0.036								KO 7=443; WT 7=519	KO 9=30046; WT 4=1038	KO 10=1; WT 10=21	KO 7=30476; WT 3=25754	KO 7=1013; WT 8=103
H3K4me	P5-2893	5	120945594	Shen2012=6	Plbd2	Sdsl, Sds, Slc24a6, Gm15690	Lhx5, Iqcd, Tpcn1	Ddx54, 1110008J03Rik	94.6	112	39.7	62.1	-1.04	0.00137	0.047								KO 6=258; WT 7=291	KO 7=7815; WT 7=7783	KO 8=7308; WT 8=33	KO 4=7574; WT 7=18996	KO 5=7854; WT 5=25
H3K4me	P5-4083	5	141239928	Shen2012=372		Amz1	Baat1, Gna12, Iqce	Ttyh3	212.5	209.4	86.3	127.3	-1	0.000134	0.011								KO 5=600; WT 7=602	KO 2=14403; WT 4=14408	KO 7=1413; WT 9=46	KO 2=11030; WT 4=94788	KO 4=1209; WT 7=1438
H3K4me	P5-4142	5	142853047	Shen2012=1747		Foxk1	C330006K01Rik	Radil	164.5	161.6	72.6	82.3	-1.08	4.32e-05	0.006								KO 8=848; WT 9=846	KO 1=8231; WT 1=8292	KO 7=989; WT 9=0	KO 2=27402; WT 4=27417	KO 4=1057; WT 7=1013
H3K4me	P5-4144	5	142861228	Shen2012=872		Foxk1	C330006K01Rik	Radil, Papolb	340.8	328.8	196.4	234.5	-0.64	0.00103	0.04								KO 5=246; WT 6=247	KO 1=50; WT 1=111	KO 10=115; WT 10=41	KO 2=35583; WT 4=35598	KO 3=25; WT 7=47
H3K4me	P5-446	5	31168290	Shen2012=360	Tmem214	Emilin1, Agbl5, Mapre3, Ost4, Gm15461	Abhd1, Cgref1, Khk, Dpysl5, Preb	Tcf23	133.5	132.2	55.6	74.5	-1.04	0.000316	0.018								KO 9=1136; WT 9=1133	KO 7=3912; WT 8=3923	KO 4=985; WT 8=219	KO 3=43377; WT 9=50506	KO 3=616; WT 7=902
H3K4me	P5-4520	5	149678127	Shen2012=673		Katnal1, Gm15407	8430423G03Rik, 1810059H22Rik, Gm15410, 4930505K14Rik, Gm15409	n-R5s179, Gm15406, Gm15411, 2210417A02Rik, Gm15408	84.2	80.8	37.5	34.2	-1.2	0.000178	0.013								KO 8=191; WT 9=173	KO 3=35005; WT 4=35055	KO 1=31643; WT 7=20	KO 3=40703; WT 3=40741	KO 1=31612; WT 4=1144
H3K4me	P5-535	5	32424101			Fosl2, Bre, Gm10463	U6	Plb1, Gm17130	313.5	301.2	535.7	486	0.73	5.83e-06	0.002								KO 9=832; WT 9=827	KO 4=263; WT 4=135	KO 10=2; WT 10=718	KO 8=11709; WT 9=12217	KO 10=13; WT 10=567
H3K4me	P5-646	5	34863098	Shen2012=1698	Sh3bp2, Tnip2	U1	Add1, Fam193a	Mfsd10, Nop14, Grk4, Gm15522, snoU13	487.2	450	267.9	349.4	-0.61	0.000949	0.038								KO 8=911; WT 8=911	KO 7=5590; WT 3=281	KO 10=43; WT 10=0	KO 10=231721; WT 10=233025	KO 7=353; WT 8=325
H3K4me	P6-1485	6	72899080	Shen2012=1720	Tmsb10, Gm17554	Kcmf1			194.3	176.3	89.7	90.1	-1.05	3.3e-05	0.006								KO 8=682; WT 8=683	KO 10=9082; WT 10=9064	KO 6=16; WT 9=54	KO 7=8721; WT 2=2286	KO 9=9069; WT 3=44
H3K4me	P6-1540	6	82748303	Shen2012=997		Hk2, Gm17034	Pole4	Sema4f, D6Mm5e	248.8	328.8	490.3	444.1	0.71	0.000185	0.014								KO 6=841; WT 6=831	KO 3=17829; WT 1=6689	KO 10=2; WT 10=20	KO 6=106517; WT 7=141426	KO 8=272; WT 9=299
H3K4me	P6-1899	6	88734759	Shen2012=959			Abtb1, Podxl2, Mgll, Gm16628, Gm15612	Mcm2, Tpra1	124.4	123.1	60.2	71.4	-0.92	0.00119	0.043								KO 9=1552; WT 9=1551	KO 2=14125; WT 3=14177	KO 5=7284; WT 9=609	KO 1=37915; WT 5=72444	KO 2=276; WT 6=52
H3K4me	P6-1957	6	90270087		Chst13	Zxdc, Uroc1, BC048671	Vmn1r54, Vmn1r53, Vmn1r-ps34, Gm20426, Gm4287	Klf15, Ccdc37, Vmn1r52, V1ra8	373.1	297.5	572.1	489.1	0.66	0.000204	0.015								KO 10=417; WT 9=616	KO 9=4904; WT 9=4916	KO 10=70; WT 10=2	KO 4=23990; WT 4=24783	KO 10=56; WT 10=42
H3K4me	P6-3762	6	146625118	Shen2012=632		Stk38l, Med21, Tm7sf3, Gm6654, 4930479D17Rik	Fgfr1op2, 4933424B01Rik	Arntl2	84.2	110.2	57.9	29.5	-1.11	0.00136	0.047								KO 9=1274; WT 9=1243	KO 9=33786; WT 9=33767	KO 3=1761; WT 7=66	KO 5=110148; WT 1=13304	KO 4=2112; WT 5=1709
H3K4me	P6-662	6	39284293	Shen2012=1193		Rab19, Slc37a3	Mkrn1, SNORA71, Gm10244, U6	Dennd2a, Jhdm1d, AC153624.1	139.9	141.4	76	65.2	-0.98	0.000288	0.017								KO 8=44; WT 9=1	KO 1=38417; WT 2=28339	KO 3=64; WT 9=1	KO 4=13557; WT 3=33060	KO 1=318; WT 5=206
H3K4me	P6-910	6	50328738		Osbpl3			Dfna5	318.7	297.5	490.3	445.7	0.6	0.000264	0.017								KO 9=654; WT 9=675	KO 5=369; WT 3=3230	KO 10=0; WT 10=6	KO 9=76810; WT 9=76093	KO 8=315; WT 9=334
H3K4me	P7-1023	7	31817346	Shen2012=954	Fxyd5	Lsr, Lgi4, Fxyd1, Fxyd7, Fxyd3	Hpn, Scn1b, Fam187b, Hamp, Usf2, Gm17077, Gm4673	Gramd1a, Mag, Hamp2, G630030J09Rik	469	512.4	654.9	703.4	0.47	0.00134	0.047								KO 9=367; WT 9=367	KO 5=587; WT 10=9470	KO 10=25; WT 10=0	KO 10=19014; WT 10=19603	KO 10=1357; WT 10=1388
H3K4me	P7-1158	7	38878408		Ccne1		C80913, 1600014C10Rik, U7	Plekhf1	147.7	126.7	60.2	73	-1.06	0.000225	0.016								KO 7=1130; WT 8=1129	KO 1=3033; WT 4=3032	KO 9=3812; WT 8=565	KO 7=18517; WT 8=18785	KO 3=3091; WT 6=1467
H3K4me	P7-1414	7	52915886		Fut2	Car11, Fut1, Fgf21, Sec1, Mamstr, Rasip1, Dbp, Izumo1, Ntn5, Gm16047	Sult2b1, Hsd17b14, Bcat2, Fam83e, Sphk2, Rpl18, Spaca4, 0610005C13Rik, AC167242.1	Tulp2, Plekha4, Ppp1r15a, Lmtk3, Gm5897, Gm16022	186.6	180	305.3	285.7	0.69	0.000549	0.028								KO 8=450; WT 8=438	KO 2=706; WT 3=740	KO 10=17; WT 9=213	KO 2=2107; WT 5=2137	KO 7=5; WT 8=64
H3K4me	P7-1697	7	71110962		U3	Klf13	RP24-292K9.1		311	273.7	164.6	181.7	-0.76	0.000238	0.016								KO 8=683; WT 8=713	KO 1=24457; WT 1=24537	KO 9=7; WT 10=475	KO 1=11968; WT 6=141199	KO 4=77; WT 6=344
H3K4me	P7-2350	7	90787968	Shen2012=1368	Stard5, Gm16638	Il16, Tmc3, 2310044K18Rik	Gm10610	1700026D08Rik, Gm7964	200.8	200.2	95.3	110.3	-0.97	7.06e-05	0.008								KO 9=171; WT 9=176	KO 7=7296; WT 7=7312	KO 6=4; WT 9=158	KO 1=258471; WT 3=117328	KO 2=15; WT 5=17
H3K4me	P7-2794	7	108098738	Shen2012=1162		Arhgef17, P2ry6	Relt, P2ry2, Mir3102		405.5	464.7	257.7	307.5	-0.62	0.000562	0.028								KO 8=435; WT 8=512	KO 2=13975; WT 3=197	KO 10=92; WT 10=0	KO 10=19307; WT 10=19297	KO 6=866; WT 7=864
H3K4me	P7-2807	7	108177585	Shen2012=2115		P2ry2	Fchsd2, Arhgef17, P2ry6	Gm6341, Mir3102	353.7	407.7	570.9	593.2	0.62	8.87e-05	0.009								KO 7=560; WT 8=559	KO 3=909; WT 5=653	KO 10=1; WT 5=2426	KO 7=16126; WT 7=16982	KO 8=688; WT 9=645
H3K4me	P7-3537	7	130474038	Shen2012=2038		Lcmt1, Arhgap17	Slc5a11, U6	Aqp8	178.8	145.1	70.4	99.4	-0.95	0.00105	0.04								KO 9=160; WT 9=154	KO 10=39135; WT 10=39129	KO 5=40; WT 9=229	KO 8=170168; WT 8=170211	KO 5=16; WT 6=196
H3K4me	P7-4002	7	139848180	Shen2012=1320	Gm15582	Lhpp	Oat, Nkx1-2, Gm16764	Fam53b	348.5	360	233.8	223.6	-0.63	0.000549	0.028								KO 10=247; WT 10=247	KO 1=1; WT 2=44	KO 10=21; WT 10=1	KO 10=56984; WT 1=38387	KO 9=42; WT 9=24
H3K4me	P7-420	7	20086233	Shen2012=1667	Trappc6a, Bloc1s3	Exoc3l2, Mark4, Nkpd1, U1	Zfp296, Ckm, A930016O22Rik, Klc3, Gemin7, Ppp1r37, Gm17405	Relb, Ercc1, Ercc2, Ppp1r13l, Cd3eap, Clasrp, Mir343, Gm17574, Gm17375	314.8	292	452.9	444.1	0.56	0.000644	0.03								KO 7=217; WT 6=301	KO 10=7354; WT 2=11	KO 10=654; WT 10=16	KO 4=9218; WT 10=22044	KO 7=26; WT 7=27
H3K4me	P7-4498	7	152234103	Shen2012=1097				Oraov1, Ccnd1, AC161763.1	252.7	275.5	158.9	164.6	-0.7	0.000735	0.033								KO 6=192; WT 5=279	KO 3=17219; WT 5=17235	KO 9=280; WT 10=12	KO 7=16660; WT 5=90860	KO 3=7; WT 6=499
H3K4me	P8-1965	8	90832914			Adcy7, Brd7	Papd5	Heatr3, 9430002A10Rik	296.7	260.8	109	170.8	-1.01	5.93e-05	0.007								KO 9=1055; WT 9=1056	KO 1=819; WT 4=860	KO 8=2; WT 10=17	KO 7=71657; WT 4=128383	KO 3=1008; WT 6=884
H3K4me	P8-2823	8	119858509	Shen2012=2291		4933407C03Rik			184	178.2	76	88.5	-1.15	9.97e-06	0.003								KO 8=513; WT 8=513	KO 7=8875; WT 8=8866	KO 6=608; WT 9=42	KO 7=135695; WT 5=135465	KO 1=5060; WT 6=29
H3K4me	P8-2989	8	122968941	Shen2012=1559		Gse1		Gins2, Gm10614	265.6	233.3	133.9	141.3	-0.86	8.12e-05	0.009								KO 4=438; WT 5=432	KO 2=28232; WT 3=8417	KO 8=180; WT 9=53	KO 3=60504; WT 4=28385	KO 4=7; WT 6=2
H3K4me	P8-3308	8	126797331	Shen2012=1131		Galnt2, 1810008B01Rik	U4, Gm15775	Pgbd5	391.3	389.4	170.3	284.2	-0.79	0.000794	0.034								KO 9=332; WT 9=332	KO 9=41776; WT 9=41525	KO 10=0; WT 10=51	KO 2=41242; WT 4=148191	KO 7=369; WT 6=8807
H3K4me	P8-3463	8	129226770	Shen2012=470				Irf2bp2, Gm16983	404.2	405.9	580	560.6	0.49	0.000854	0.036								KO 8=360; WT 7=373	KO 3=18704; WT 2=1	KO 10=1; WT 10=5079	KO 4=71775; WT 4=71881	KO 10=40; WT 10=74
H3K4me	P8-969	8	47594359	Shen2012=1941		Acsl1, Mlf1ip	Ccdc111	Casp3	230.6	225.9	109	102.5	-1.11	1.41e-06	0.001								KO 8=281; WT 8=280	KO 2=11418; WT 2=462	KO 7=112; WT 10=24	KO 1=54459; WT 3=54539	KO 6=63; WT 7=30
H3K4me	P9-1476	9	59398634			Hexa, Celf6, Tmem202	Arih1, Parp6, Gm6202	Pkm2, Gramd2	237.1	262.6	443.8	332.3	0.64	0.00148	0.05								KO 7=385; WT 6=383	KO 3=42; WT 4=765	KO 10=2; WT 10=3687	KO 9=28136; WT 9=28755	KO 7=831; WT 7=851
H3K4me	P9-1533	9	60878016	Shen2012=1084					141.2	159.8	71.5	74.5	-1.04	0.000118	0.01								KO 4=2086; WT 2=2075	KO 3=2021; WT 3=1975	KO 3=50; WT 8=0	KO 1=18903; WT 3=29219	KO 2=1705; WT 5=1830
H3K4me	P9-1592	9	61530146	Shen2012=446					226.7	279.2	95.3	121.1	-1.23	5.29e-07	0								KO 8=1211; WT 5=197	KO 4=20220; WT 1=12436	KO 8=150; WT 10=1	KO 1=68758; WT 3=112612	KO 3=33; WT 6=26
H3K4me	P9-1615	9	61820643	Shen2012=2443	Paqr5	Kif23, 7SK	Rplp1, Glce	Mir5133	231.9	297.5	130.5	100.9	-1.17	1.33e-06	0.001								KO 4=4609; WT 1=1540	KO 9=26478; WT 9=26457	KO 8=45; WT 10=181	KO 8=53893; WT 7=53010	KO 6=4861; WT 6=1280
H3K4me	P9-1650	9	62379721	Shen2012=1579	Coro2b	n-R5s84		Itga11	123.1	124.9	44.3	77.6	-1.05	0.00118	0.043								KO 8=62; WT 9=35	KO 5=4733; WT 6=4822	KO 3=263; WT 8=6	KO 9=5374; WT 9=4764	KO 5=110401; WT 3=166
H3K4me	P9-1705	9	63554255	Shen2012=1395	Smad3			Aagab, Iqch	178.8	180	82.9	114.9	-0.87	0.00103	0.04								KO 7=140; WT 7=135	KO 2=9666; WT 3=9683	KO 7=185; WT 9=13	KO 3=163952; WT 4=163998	KO 2=28; WT 4=374
H3K4me	P9-1708	9	63579884	Shen2012=1984		Smad3		Aagab, Iqch	462.5	435.3	237.2	276.4	-0.81	3.92e-06	0.002								KO 9=433; WT 9=434	KO 5=5884; WT 3=5565	KO 10=2; WT 10=5	KO 3=138323; WT 4=138369	KO 7=83; WT 9=36
H3K4me	P9-3612	9	121813289	Shen2012=2111	Ccbp2	Fam198a, Higd1a, 1700048O20Rik, Cyp8b1	C85492, Ccdc13, Gm17163	Zfp651, Hhatl, Kbtbd5, E530011L22Rik	123.1	119.4	54.5	63.7	-1.05	0.000278	0.017								KO 5=427; WT 7=439	KO 2=15103; WT 1=15274	KO 2=138; WT 8=2	KO 5=33115; WT 7=65231	KO 1=5431; WT 6=94
H3K4me	P9-588	9	37038147	Shen2012=653	Slc37a2	Tmem218, Gm10177	Pknox2, SNORA42	Ccdc15, Hepacam	158.1	185.5	74.9	91.6	-1.05	0.000104	0.01								KO 10=206; WT 10=198	KO 6=24861; WT 6=22113	KO 4=35; WT 9=21	KO 10=85046; WT 2=65326	KO 4=13; WT 7=13
H3K4me	P9-854	9	44302838	Shen2012=462	Bcl9l	Upk2, Cxcr5, Gm9830, C030014I23Rik, U6	Rps25, Trappc4, Slc37a4, Ccdc84, Foxr1, SNORA40	Ddx6, Hyou1, Vps11, Gm10080, 7SK	301.9	293.9	128.3	198.8	-0.88	0.000267	0.017								KO 7=419; WT 8=414	KO 5=3744; WT 6=3819	KO 9=42; WT 10=445	KO 8=4334; WT 8=3405	KO 4=243; WT 6=53
H3K4me	P9-91	9	13893110						208.6	174.5	90.8	118	-0.89	0.000638	0.03								KO 10=605; WT 9=606	KO 9=188042; WT 9=188035	KO 6=166; WT 10=13	KO 5=23261; WT 2=23010	KO 3=58860; WT 6=49
H3K27ac	P1-1022	1	58800025	Shen2012=725		Cflar, Als2cr12	Casp8, Gm10068									86.2	86	146.5	171.8	0.88	0.00135	0.044	KO 7=273; WT 7=272	KO 3=16445; WT 4=16421	KO 9=0; WT 9=24	KO 4=74482; WT 6=74517	KO 6=21; WT 3=16
H3K27ac	P1-1428	1	75133962		Slc23a3, 1810031K17Rik, Fam134a	Nhej1, Zfand2b, Abcb6	Ankzf1, Glb1l, Stk16, Tuba4a, Dnajb2, Atg9a	Ihh, Ptprn, Resp18								210.1	179.6	76.3	100.9	-1.14	2.33e-05	0.003	KO 8=435; WT 9=436	KO 10=3998; WT 10=4025	KO 8=3434; WT 6=800	KO 9=126847; WT 5=126595	KO 3=745; WT 7=722
H3K27ac	P1-1742	1	89856868	Shen2012=1332		Usp40	AC087801.1, Gm15375, Gm5832, Ugt1a10	Ugt1a6a, Sag, Dgkd, Gm15373, Ugt1a8, Ugt1a7c, Ugt1a6b, Ugt1a9								192.1	212.5	87	132.4	-0.88	0.00105	0.036	KO 9=1419; WT 10=1397	KO 6=48078; WT 6=48139	KO 7=35; WT 6=1	KO 3=211084; WT 3=210977	KO 7=48102; WT 8=990
H3K27ac	P1-2229	1	122154592		Steap3		3110009E18Rik, C1ql2	Dbi								163.4	159.4	68.7	86.7	-1.06	0.000122	0.008	KO 9=1426; WT 9=1397	KO 7=7055; WT 2=929	KO 6=3; WT 7=46	KO 10=83912; WT 10=82418	KO 2=926; WT 6=862
H3K27ac	P1-226	1	20924835			Paqr8, Efhc1, SNORA17, 6720483E21Rik	SNORA17	Tram2, Mcm3								89.8	53.1	91.6	198.6	0.98	0.000489	0.022	KO 8=1095; WT 5=570	KO 1=1927; WT 6=17032	KO 6=30; WT 4=230	KO 1=190723; WT 2=190753	KO 6=814; WT 3=2271
H3K27ac	P1-2654	1	135723249			Atp2b4	Optc, Prelp, Gm15851	Lax1, Gm17678								299.8	237.8	99.2	141.8	-1.16	3.4e-05	0.003	KO 9=782; WT 10=865	KO 8=25889; WT 9=25848	KO 8=5123; WT 7=1396	KO 9=82636; WT 9=82178	KO 5=1271; WT 8=1373
H3K27ac	P1-2664	1	135792735		Optc	Prelp, Gm15851	Atp2b4	Fmod								233.4	240.4	74.8	100.9	-1.43	2.01e-07	0	KO 9=59; WT 9=60	KO 4=12571; WT 5=12546	KO 5=25; WT 6=45	KO 9=13150; WT 9=12692	KO 3=24; WT 8=314
H3K27ac	P1-2822	1	137838819			Pkp1, Igfn1	Tmem9	Cacna1s, Tnnt2, Tnni1, Lad1								364.5	326.4	79.3	154.4	-1.57	8.64e-08	0	KO 9=445; WT 10=441	KO 1=23271; WT 5=65657	KO 3=884; WT 6=11	KO 1=408; WT 10=23458	KO 4=971; WT 9=920
H3K27ac	P1-3015	1	152950328	Shen2012=772		U6		Hmcn1								138.2	103.7	54.9	64.6	-1.03	0.000975	0.035	KO 9=1492; WT 9=1492	KO 1=7029; WT 1=7030	KO 4=10; WT 5=0	KO 8=109826; WT 8=109949	KO 2=18925; WT 7=911
H3K27ac	P1-3369	1	161983479	Shen2012=21	4930523C07Rik, 4930523C07Rik	4930562F07Rik, Gm10529	Tnn, SNORA17	Mrps14								202.9	204.9	97.7	110.3	-0.97	0.000321	0.016	KO 9=208; WT 9=206	KO 9=8641; WT 9=8647	KO 8=11; WT 10=1	KO 2=76501; WT 2=53270	KO 3=1500; WT 8=121
H3K27ac	P1-3668	1	172540211	Shen2012=139		Olfml2b, Nos1ap		U6								172.4	156.9	90	91.4	-0.86	0.00148	0.046	KO 9=411; WT 9=412	KO 9=20689; WT 9=20670	KO 2=13172; WT 3=5	KO 5=13937; WT 3=13788	KO 2=12; WT 6=3
H3K27ac	P1-3670	1	172572153		Olfml2b		Nos1ap	U6								89.8	50.6	189.2	96.1	0.98	0.00043	0.02	KO 10=2416; WT 9=2420	KO 9=2667; WT 9=2637	KO 6=0; WT 3=34	KO 5=2974; WT 6=2852	KO 5=101; WT 9=2672
H3K27ac	P1-4105	1	182853025			Tmem63a, Pycr2, Lefty1, Lefty2, 2210411M09Rik	Ephx1, BC031781, U6	9130409I23Rik, H3f3a, Gm16067, Gm17275								188.5	250.5	106.8	126.1	-0.9	0.000859	0.032	KO 9=409; WT 10=433	KO 1=11058; WT 1=11067	KO 7=3; WT 9=19	KO 7=12506; WT 7=14189	KO 5=29; WT 7=27
H3K27ac	P1-4137	1	183265741			Cnih3	Rpl35a-ps2, Gm16547, Gm16539	Wdr26, A430110L20Rik								215.4	189.8	83.9	89.8	-1.23	5.98e-06	0.001	KO 9=714; WT 10=714	KO 8=16909; WT 4=23553	KO 1=213; WT 8=7	KO 10=16605; WT 4=835	KO 3=3304; WT 7=27
H3K27ac	P1-4372	1	191580288	Shen2012=612		Ptpn14	Cenpf, Gm17653	Smyd2								210.1	174.6	73.2	72.5	-1.41	2.33e-07	0	KO 7=510; WT 9=513	KO 5=27860; WT 5=27854	KO 1=28571; WT 6=1318	KO 9=27911; WT 9=27858	KO 2=22209; WT 7=53
H3K27ac	P10-1531	10	60041582			Cdh23		Slc29a3								296.2	298.6	80.9	149.7	-1.37	1.54e-06	0	KO 9=1296; WT 9=1283	KO 4=12197; WT 6=12209	KO 7=12232; WT 8=48	KO 4=789; WT 5=50691	KO 5=31; WT 8=1001
H3K27ac	P10-1994	10	75170394	Shen2012=1406		Cabin1	Gstt1, Gstt3, Ddt, Susd2, U6, Gm20441	Ggt5, Ggt1, Gstt4, Gstt2, AI646023, Gm9985, Gm17269								242.4	240.4	97.7	132.4	-1.07	0.000103	0.008	KO 9=1475; WT 10=1475	KO 10=40164; WT 10=40150	KO 4=53; WT 7=1	KO 5=72440; WT 6=72413	KO 4=1170; WT 7=662
H3K27ac	P10-1996	10	75219354		Cabin1	Gstt1, Gstt3, Ddt, Gm20441	Gstt4, Gstt2	Susd2, Derl3, Mif, U6								167	179.6	85.5	70.9	-1.14	2.43e-05	0.003	KO 1=335; WT 2=308	KO 8=7495; WT 9=7444	KO 4=261; WT 6=23	KO 5=23480; WT 6=23453	KO 2=85; WT 6=88
H3K27ac	P10-2294	10	80016018	Shen2012=482	Rexo1	Atp8b3, Fam108a, Adat3, Klf16, Scamp4, Gm17682	Btbd2, Csnk1g2, Onecut3, U6, AC152058.1	Mob3a, Uqcr11, Tcf3, Mknk2, Izumo4, Gm17306								213.6	242.9	83.9	121.3	-1.15	2.5e-05	0.003	KO 8=469; WT 9=470	KO 10=7885; WT 10=7876	KO 10=7187; WT 7=46	KO 3=17267; WT 3=17271	KO 4=4569; WT 8=771
H3K27ac	P10-2860	10	93142537		Gm15915	Ntn4, Gm15963, Gm8580	Snrpf, 4933408J17Rik, Gm3571	Amdhd1, Ccdc38, U6								202.9	187.2	88.5	116.6	-0.93	0.000487	0.022	KO 8=143; WT 8=129	KO 1=116; WT 3=132	KO 7=95; WT 8=42	KO 6=20267; WT 4=21061	KO 3=82; WT 7=91
H3K27ac	P10-3247	10	111423379	Shen2012=1879	Glipr1	Krr1	Glipr1l1, Glipr1l2	Gm15914, Gm6808								120.3	144.2	285.3	249	1.02	0.000396	0.019	KO 9=322; WT 8=322	KO 2=69; WT 2=101	KO 9=0; WT 9=8	KO 2=281430; WT 2=281417	KO 7=21; WT 5=3
H3K27ac	P11-1698	11	60922925			Tnfrsf13b, Usp22, Kcnj12, Gm12269	Aldh3a1, Gm12270									301.6	311.2	145	173.3	-0.94	0.00104	0.036	KO 8=363; WT 9=326	KO 2=7065; WT 2=21	KO 10=1; WT 10=3495	KO 6=8780; WT 10=86902	KO 6=104; WT 8=54
H3K27ac	P11-2373	11	75790247	Shen2012=1353		Rph3al, 1700016K19Rik	Fam101b	Vps53, Gm16075								167	237.8	97.7	107.2	-0.97	0.000286	0.015	KO 7=280; WT 8=280	KO 8=9848; WT 8=9904	KO 5=0; WT 8=36	KO 7=10924; WT 7=10936	KO 4=49; WT 7=39
H3K27ac	P11-2744	11	82482139	Shen2012=1661		Gm11426	Cct6b, Zfp830, U6, Gm11420, Gm11421, Gm11422	Lig3, Gm11423								222.6	222.7	71.7	130.8	-1.14	2.99e-05	0.003	KO 8=385; WT 8=379	KO 4=78525; WT 5=78494	KO 3=78714; WT 5=28	KO 7=50189; WT 7=50942	KO 4=44; WT 7=8
H3K27ac	P11-3362	11	96230378	Shen2012=672	Hoxb1	Hoxb3, Gm11531, Hoxb2, Gm11536, Hoxb3os	Hoxb6, Hoxb9, Hoxb4, Hoxb5, Hoxb7, Hoxb8, Skap1, Mir10a, Gm11529, 0610040B09Rik, Mir10a	Mir196a-1, Gm53, Gm11539, Mir196a-1								183.1	169.5	97.7	67.8	-1.09	6.08e-05	0.005	KO 2=295; WT 3=320	KO 5=2956; WT 2=86	KO 9=54; WT 10=53	KO 10=3411; WT 10=2958	KO 3=83; WT 6=57
H3K27ac	P11-3601	11	99032611			Smarce1, Ccr7	Tns4, Krt222	Igfbp4, Krt24, Top2a, Gm12358								168.8	149.3	91.6	81.9	-0.88	0.00117	0.04	KO 8=180; WT 8=180	KO 2=2998; WT 3=2839	KO 7=3607; WT 7=0	KO 2=21673; WT 6=23456	KO 2=591; WT 6=23
H3K27ac	P11-3725	11	101051041	Shen2012=309	Ezh1	Cntnap1, Plekhh3, Ccr10, Tubg2	Ramp2, Ccdc56, Fam134c, Psmc3ip, Wnk4, Tubg1, Cntd1, Vps25, Gm11615	Naglu, Coasy, Mlx, Hsd17b1, Atp6v0a1, Aoc3, Becn1, Aoc2, Psme3, Gm11617								391.4	278.3	114.4	208	-1.06	0.000273	0.015	KO 8=323; WT 9=322	KO 10=18549; WT 10=18557	KO 10=14346; WT 7=1358	KO 7=41318; WT 9=49123	KO 6=38; WT 8=126
H3K27ac	P11-4217	11	109418360	Shen2012=1690		Arsg	Prkar1a, Wipi1, Slc16a6, mmu-mir-1194, Gm11685, U6	Amz2, Fam20a, 9930022D16Rik, Gm15642								251.4	250.5	83.9	137.1	-1.18	2e-05	0.002	KO 9=475; WT 9=475	KO 9=54126; WT 9=54120	KO 2=3896; WT 6=0	KO 9=165002; WT 2=67533	KO 4=48; WT 8=424
H3K27ac	P11-4610	11	116434377		Ube2o	Aanat, Rhbdf2, Sphk1, Gm11742	Prpsap1, Cygb, 1810032O08Rik, Snord1c, Gm11744, Rpl36-ps1	Fam100b, St6galnac2, Snord1a, Qrich2, Snord1b, Gm11739, snoR38								326.8	301.1	94.6	193.8	-1.12	8.96e-05	0.007	KO 9=271; WT 10=366	KO 8=8066; WT 8=8129	KO 5=0; WT 8=54	KO 8=7533; WT 8=7508	KO 6=73; WT 8=1248
H3K27ac	P11-4832	11	119008191		Gm11755, Gm17433	Gm11753, Gm11754, AL662835.1	Ccdc40, Tbc1d16, Cbx4, Gm11752, Gm17569	Cbx2, Cbx8, Gaa, Eif4a3								129.3	156.9	79.3	72.5	-0.9	0.00141	0.045	KO 5=2143; WT 7=2157	KO 1=19363; WT 2=18984	KO 8=13523; WT 9=41	KO 9=11856; WT 7=11840	KO 6=12659; WT 4=433
H3K27ac	P11-489	11	20815277	Shen2012=1223			1110067D22Rik, SNORA65, Gm12038, Gm12037									290.9	220.1	82.4	149.7	-1.15	4e-05	0.004	KO 7=1143; WT 10=1368	KO 8=84270; WT 9=84256	KO 3=135; WT 8=2	KO 2=9066; WT 8=84587	KO 5=924; WT 8=932
H3K27ac	P11-4964	11	120131039	Shen2012=139		Bahcc1, 2900052L18Rik, Gm11772	Fscn2, 0610009L18Rik, Actg1, 2810410L24Rik, Gm11770, AL669855.1	2310003H01Rik, Nploc4, Slc38a10, Gm11769								238.8	263.1	96.1	160.7	-0.96	0.000529	0.023	KO 4=1010; WT 8=1010	KO 10=32166; WT 10=32382	KO 10=1; WT 10=545	KO 6=28300; WT 7=32359	KO 5=457; WT 8=544
H3K27ac	P11-744	11	32144391	VISTA=1450;Shen2012=209	Nprl3	Il9r, Rhbdf1, Mpg, Snrnp25, Hba-x, Hba-a1, Hbq1b	Hbq1a, Hba-a2, Gm12109	Sh3pxd2b, Gm12108								276.5	192.3	109.9	138.7	-0.93	0.000754	0.029	KO 10=1460; WT 10=1405	KO 9=17688; WT 7=17701	KO 1=15447; WT 7=1	KO 10=22598; WT 10=22775	KO 7=1899; WT 9=1961
H3K27ac	P12-1025	12	70859425	VISTA=103	Mir681	L2hgdh, Cdkl1, 4930512B01Rik, Atp5s	Map4k5, Sos2, 4931403G20Rik	Atl1								249.6	278.3	94.6	168.6	-1	0.000336	0.017	KO 10=411; WT 10=411	KO 2=500; WT 3=533	KO 6=0; WT 5=56	KO 8=31911; WT 8=32497	KO 5=27; WT 9=14
H3K27ac	P12-1289	12	77478978		Zbtb1, Zbtb25	Ppp1r36, Hspa2, U6, 4930426I24Rik, AC120002.1	Akap5, Gm10451	Mthfd1, Tex21								111.3	81	225.8	184.4	1.07	8.57e-05	0.007	KO 9=1135; WT 9=1135	KO 3=741; WT 3=536	KO 9=0; WT 10=4	KO 8=27625; WT 9=27643	KO 6=622; WT 4=628
H3K27ac	P12-1441	12	80714468	Shen2012=1418												272.9	207.5	97.7	149.7	-0.97	0.0005	0.022	KO 10=589; WT 10=550	KO 1=178619; WT 2=26271	KO 9=35; WT 8=1	KO 5=26281; WT 4=26296	KO 5=82; WT 8=845
H3K27ac	P12-1622	12	83348198				Sipa1l1, n-R5s62									197.5	204.9	511.2	398.7	1.18	0.000132	0.009	KO 7=553; WT 9=1779	KO 4=877; WT 4=860	KO 10=12; WT 9=11	KO 3=92524; WT 3=178261	KO 9=844; WT 7=848
H3K27ac	P12-261	12	16587248		Lpin1		Ntsr2, Greb1									220.8	192.3	109.9	105.6	-0.94	0.000465	0.022	KO 7=45; WT 8=75	KO 1=4037; WT 2=3820	KO 9=12; WT 10=321	KO 5=56423; WT 7=73110	KO 3=18; WT 7=20
H3K27ac	P12-2930	12	118366741	Shen2012=1191				Mir153								192.1	184.7	100.7	53.6	-1.28	2.04e-06	0	KO 5=574; WT 6=587	KO 5=25519; WT 6=25808	KO 5=7; WT 8=1176	KO 4=21212; WT 5=21132	KO 1=1085; WT 7=290
H3K27ac	P12-298	12	17546977		Odc1, SNORA42			7SK								204.7	210	67.1	108.7	-1.24	4.37e-06	0.001	KO 5=901; WT 10=1921	KO 9=5205; WT 8=5152	KO 5=54; WT 8=555	KO 2=114560; WT 4=210112	KO 5=1009; WT 8=920
H3K27ac	P12-542	12	32808266				Prkar2b, Pik3cg									175.9	199.9	71.7	132.4	-0.88	0.00101	0.035	KO 9=289; WT 10=347	KO 1=4353; WT 1=4384	KO 7=68; WT 7=20	KO 9=563675; WT 2=31713	KO 4=695; WT 7=653
H3K27ac	P13-1302	13	47325314	Shen2012=2286		Rnf144b		Dek								88	68.3	77.8	214.3	0.88	0.00165	0.049	KO 5=2465; WT 5=2458	KO 8=35793; WT 8=35826	KO 4=909; WT 1=19	KO 6=36015; WT 7=35914	KO 5=967; WT 4=5585
H3K27ac	P13-1516	13	52072284	Shen2012=1916	Gm16767			Gadd45g								368.1	298.6	83.9	156	-1.48	3.47e-07	0	KO 8=633; WT 9=632	KO 2=12462; WT 3=12580	KO 3=6976; WT 7=101	KO 3=5464; WT 2=127067	KO 5=982; WT 9=853
H3K27ac	P13-1579	13	52917097	Shen2012=503			Auh	n-R5s54								346.5	414.9	810.2	816.3	1.1	0.00046	0.021	KO 8=1145; WT 8=1151	KO 2=1007; WT 3=1040	KO 10=25; WT 10=106	KO 4=143912; WT 3=144004	KO 9=866; WT 9=861
H3K27ac	P13-1651	13	54782819		Rnf44	Faf2, Cdhr2	Higd2a, Nop16, Sncb, Cltb, Gprin1	Arl10, 4833439L19Rik, Tspan17, 4732471D19Rik, Eif4e1b, AC155262.1, Gm16249								308.8	253	90	140.2	-1.29	4.8e-06	0.001	KO 8=744; WT 9=743	KO 10=6026; WT 10=6030	KO 4=3; WT 6=328	KO 7=29513; WT 8=29540	KO 4=334; WT 8=302
H3K27ac	P13-1768	13	56105329				H2afy, Gm17253									102.3	93.6	238	162.3	1.02	0.000193	0.012	KO 5=207; WT 2=208	KO 3=10817; WT 3=10801	KO 8=366; WT 7=134	KO 6=19534; WT 2=10513	KO 6=132; WT 2=24997
H3K27ac	P13-2118	13	73613455		Lpcat1		Slc6a3	Ndufs6, Mrpl36, Clptm1l								423.7	336.5	120.5	165.5	-1.41	1.96e-06	0	KO 9=425; WT 10=425	KO 9=8548; WT 10=8403	KO 10=1; WT 10=0	KO 9=60721; WT 6=55264	KO 6=43; WT 9=20
H3K27ac	P13-2121	13	73637402	Shen2012=152	Lpcat1	Slc6a3		Clptm1l, Tert								199.3	154.3	83.9	94.5	-1	0.000227	0.013	KO 8=368; WT 9=367	KO 9=32495; WT 10=32350	KO 2=38; WT 7=452	KO 9=36774; WT 6=31317	KO 1=6; WT 7=7
H3K27ac	P13-2326	13	93406410	Shen2012=510		Serinc5	Spz1	Thbs4, Zfyve16								75.4	78.4	138.9	149.7	0.91	0.00147	0.046	KO 9=582; WT 9=582	KO 10=24924; WT 2=738	KO 10=0; WT 9=36	KO 4=126692; WT 6=123409	KO 5=64; WT 10=25746
H3K27ac	P13-2712	13	102315367	Shen2012=1567				Pik3r1, Gm11016								251.4	245.4	71.7	94.5	-1.58	1.04e-08	0	KO 9=638; WT 10=641	KO 4=4730; WT 5=4693	KO 7=684; WT 9=64	KO 1=50384; WT 3=43443	KO 7=4637; WT 7=27
H3K27ac	P13-3041	13	113537562			Slc38a9	Ddx4, Ppap2a, Slc38a9									341.1	293.5	79.3	104	-1.79	6.07e-10	0	KO 9=595; WT 10=1218	KO 4=4706; WT 5=4577	KO 6=4517; WT 4=0	KO 4=17124; WT 4=17274	KO 2=61; WT 9=56
H3K27ac	P14-1161	14	55766282	Shen2012=382		Jph4, Ap1g2, SNORA17	Dhrs2, Zfhx2, Thtpa, RP23-171A13.8	Ngdn, Gm10364								123.9	126.5	138.9	356.1	0.98	0.000484	0.022	KO 7=356; WT 7=353	KO 1=548; WT 1=196	KO 8=161; WT 8=6	KO 3=19416; WT 4=19334	KO 7=148; WT 6=118
H3K27ac	P14-1587	14	65763483			Extl3, AC124489.1	Fzd3	Fbxo16								172.4	161.9	74.8	91.4	-1.01	0.000208	0.012	KO 8=438; WT 9=454	KO 6=5080; WT 6=5117	KO 4=820; WT 7=12	KO 4=47088; WT 4=39226	KO 3=4842; WT 6=849
H3K27ac	P14-1700	14	69937619	VISTA=1150;Shen2012=1219		Entpd4, Slc25a37, Synb, Gm16677	Loxl2	Nkx3-1, Nkx2-6, Gm16867, 1700092C10Rik								536.8	442.8	170.9	233.2	-1.28	3.15e-05	0.003	KO 10=1050; WT 10=1044	KO 3=6579; WT 3=6566	KO 7=135; WT 9=29	KO 7=20868; WT 7=67321	KO 7=87; WT 10=117
H3K27ac	P14-2000	14	76932875			Tsc22d1, Serp2, 4930444M15Rik										292.6	235.3	114.4	159.2	-0.95	0.000661	0.026	KO 9=616; WT 10=615	KO 5=23261; WT 2=187	KO 3=84; WT 1=11489	KO 9=23932; WT 9=23822	KO 4=214; WT 8=642
H3K27ac	P14-871	14	47716311	Shen2012=789	Samd4	Gm10371	Gch1	Gm15562								233.4	184.7	62.6	126.1	-1.16	1.8e-05	0.002	KO 9=1350; WT 9=1350	KO 4=8229; WT 4=8184	KO 3=8286; WT 8=1	KO 5=86907; WT 1=86278	KO 2=867; WT 8=1823
H3K27ac	P15-1263	15	73574048		Ptp4a3	Gpr20, Gm628, U4	Slc45a4, Gm3244, Gm6569									491.9	501	146.5	195.4	-1.54	6.42e-07	0	KO 9=338; WT 10=319	KO 2=403; WT 4=134	KO 10=104; WT 10=91	KO 8=5279; WT 7=4809	KO 6=24; WT 9=639
H3K27ac	P15-1557	15	78243976	Shen2012=376	Tst, Mpst	Kctd17, 1700061J05Rik, Y_RNA	Tmprss6, Il2rb, Csf2rb	C1qtnf6, Sstr3, Gm6723, Csf2rb2								325	237.8	83.9	152.9	-1.26	9.45e-06	0.001	KO 8=308; WT 9=300	KO 10=7257; WT 10=7267	KO 5=213; WT 7=9	KO 8=15451; WT 8=15353	KO 4=123; WT 8=50
H3K27ac	P15-1745	15	80150279			Cacna1i	Smcr7l, Atf4, Rps19bp1	Mgat3, SNORA17								193.9	149.3	77.8	100.9	-0.95	0.000432	0.02	KO 9=292; WT 9=292	KO 1=700; WT 5=669	KO 8=0; WT 10=1003	KO 6=12515; WT 4=22573	KO 7=55762; WT 7=671
H3K27ac	P15-1980	15	83207072		1700001L05Rik	Gm5417, Arfgap3	Pacsin2	Ttll1, A4galt, AL583889.1								299.8	212.5	111.4	146.5	-1	0.000395	0.019	KO 10=1318; WT 10=1306	KO 4=9625; WT 1=763	KO 7=9723; WT 1=237	KO 10=125338; WT 2=9223	KO 4=875; WT 8=799
H3K27ac	P15-2164	15	85846652			Celsr1, Gramd4	Gm15722	Trmu, Cerk, 7SK								319.6	298.6	111.4	163.9	-1.17	4.77e-05	0.004	KO 9=216; WT 9=240	KO 3=8260; WT 3=8232	KO 3=443; WT 6=38	KO 9=16448; WT 9=16683	KO 4=416; WT 8=385
H3K27ac	P15-2509	15	97299739													375.2	452.9	181.6	222.2	-1.03	0.000592	0.025	KO 9=446; WT 10=410	KO 3=10842; WT 4=205	KO 9=149; WT 10=7	KO 2=81054; WT 4=15834	KO 6=212; WT 9=103
H3K27ac	P15-2774	15	100291909		Letmd1, 5330439K02Rik	Slc11a2, Csrnp2, n-R5s43, Gm5475	Tfcp2, Higd1c, RP24-73K9.3	Pou6f1, Mettl7a2, Mettl7a3, RP23-432N1.4								75.4	86	166.3	137.1	0.92	0.00113	0.039	KO 8=325; WT 8=329	KO 3=112; WT 3=107	KO 7=68; WT 7=4	KO 2=33074; WT 4=33079	KO 5=25; WT 8=7427
H3K27ac	P15-299	15	27427263			Ank		Fam105b								267.5	189.8	87	146.5	-0.98	0.000371	0.018	KO 9=410; WT 10=410	KO 8=30640; WT 8=30715	KO 8=19882; WT 2=800	KO 9=30389; WT 9=30381	KO 4=61; WT 7=31
H3K27ac	P15-616	15	38473906	Shen2012=706		Azin1		Atp6v1c1								296.2	237.8	106.8	165.5	-0.98	0.000489	0.022	KO 10=494; WT 10=495	KO 1=8720; WT 3=8394	KO 3=45; WT 8=398	KO 3=63031; WT 5=67742	KO 3=489; WT 8=1194
H3K27ac	P15-859	15	58714358		Rnf139	Trmt12, Gm5959	Ndufb9, Tatdn1, Tmem65, U1	RP23-102L5.1								120.3	154.3	76.3	63	-0.96	0.00105	0.036	KO 8=325; WT 9=313	KO 10=6724; WT 1=12	KO 8=68; WT 9=9	KO 8=198007; WT 6=283225	KO 10=6447; WT 6=6
H3K27ac	P16-1165	16	32510021			Osta, Zdhhc19	Pcyt1a, Tctex1d2, Tfrc, Gm5405	Tnk2, Tm4sf19								567.3	607.2	166.3	406.6	-1.04	0.000846	0.031	KO 10=148; WT 10=201	KO 4=37924; WT 2=6400	KO 9=3; WT 10=476	KO 2=21881; WT 1=224839	KO 8=1188; WT 10=1242
H3K27ac	P16-1608	16	48819725		Retnlb	Trat1, Retnla	Retnlg	Dzip3, U6								414.7	425.1	1030	655.5	1.01	0.00128	0.042	KO 8=842; WT 8=907	KO 2=89; WT 3=163	KO 10=5; WT 9=249	KO 1=797527; WT 1=811161	KO 9=16; WT 9=48
H3K27ac	P16-2013	16	87654243	Shen2012=457		Bach1, U6		ORF63, 2810407A14Rik, SNORA17, SNORA17, Rpl31-ps4, CT030723.1								206.5	207.5	117.5	110.3	-0.86	0.00143	0.045	KO 6=369; WT 7=371	KO 1=455; WT 2=451	KO 9=477; WT 10=28	KO 7=635754; WT 2=205544	KO 3=406; WT 7=23
H3K27ac	P17-1131	17	29020643	Shen2012=43		Pnpla1, 4930539E08Rik, 1700030A11Rik, Gm16190, Gm16191	Kctd20, Stk38, Pxt1, Brpf3	Mapk13, Mapk14, Srsf3, U2, Gm16196, Gm16195								206.5	169.5	97.7	110.3	-0.86	0.00128	0.042	KO 8=1172; WT 9=1171	KO 1=6780; WT 3=108	KO 9=2; WT 9=12	KO 4=109185; WT 5=88503	KO 3=36; WT 7=232
H3K27ac	P17-1222	17	29773991		Rnf8	Ftsjd2, 0610038L08Rik	1110021J02Rik, Tbc1d22b, Tmem217, AC163629.1	Pim1, Gm16912, Gm17657								226.2	270.7	120.5	137.1	-0.94	0.000642	0.026	KO 4=735; WT 8=1051	KO 9=21707; WT 4=54	KO 9=12; WT 9=101	KO 7=101661; WT 7=101659	KO 3=33; WT 8=39
H3K27ac	P17-1571	17	34433611		H2-Aa, H2-Eb1, Gm20513	H2-Ea-ps, H2-Eb2, H2-Ab1, Gm11140, Gm20506	Psmb8, Tap2, Btnl2, H2-Ob, Btnl1, Gm15821, Gm15321, Gm20496	Psmb9, Tap1, BC051142, H2-DMb1, Gm15320, Psmb9								260.3	283.4	103.8	104	-1.38	9.1e-07	0	KO 8=438; WT 9=438	KO 6=13141; WT 4=9384	KO 3=17; WT 6=9927	KO 8=31369; WT 8=31349	KO 4=742; WT 8=3
H3K27ac	P17-1580	17	34485173		Btnl2, H2-Ea-ps, Gm11140	H2-Eb1, Btnl1, H2-Eb2, Gm15320, Gm15321, Gm20513	H2-Aa, BC051142, H2-Ab1, Gm20506	Psmb8, Tap2, H2-Ob, Btnl4, Btnl5, Gm15821, Gm15332, Gm20496								136.4	134.1	47.3	64.6	-1.27	3.25e-05	0.003	KO 9=464; WT 9=464	KO 6=38421; WT 4=6759	KO 7=112; WT 9=2	KO 2=45628; WT 6=44333	KO 1=90; WT 6=757
H3K27ac	P17-2143	17	47672885			Taf8, Ccnd3	Gm20517, Bysl, AI661453, 1700001C19Rik, Gm9183, Usp49, Med20	Guca1a								202.9	227.7	82.4	126.1	-1.04	0.000116	0.008	KO 9=4471; WT 10=222	KO 2=4373; WT 3=4095	KO 4=73; WT 10=7412	KO 7=67572; WT 7=99285	KO 3=179; WT 7=93
H3K27ac	P17-2258	17	49169843	Shen2012=543			Lrfn2									152.6	161.9	70.2	86.7	-1	0.000298	0.015	KO 7=423; WT 8=413	KO 1=546; WT 2=624	KO 6=423; WT 7=0	KO 7=31884; WT 6=30399	KO 8=21172; WT 7=567
H3K27ac	P17-2268	17	49578068		Mocs1, Gm20540			Daam2, U1								278.3	296	82.4	156	-1.27	8.65e-06	0.001	KO 8=675; WT 9=711	KO 3=3613; WT 4=3526	KO 10=5482; WT 7=1768	KO 9=125634; WT 9=125612	KO 5=400; WT 8=1111
H3K27ac	P17-2283	17	50159300				Rftn1	Kif6, Gm16554								542.2	559.2	137.3	267.9	-1.44	3.24e-06	0.001	KO 10=505; WT 10=505	KO 1=67912; WT 2=67904	KO 4=8; WT 7=5	KO 2=229586; WT 5=119115	KO 7=17; WT 9=21
H3K27ac	P17-746	17	25580640	Shen2012=1860	Cacna1h	Tekt4	Tpsab1, Tpsg1, Tpsb2, Sstr5	Lmf1, Prss28, Sox8, Prss29, Prss34, Gm8123, SNORA70, 2810468N07Rik								195.7	116.4	87	67.8	-1.03	0.00021	0.012	KO 4=701; WT 7=699	KO 6=10079; WT 6=10054	KO 3=36; WT 8=3	KO 5=8188; WT 5=8227	KO 1=98903; WT 8=41
H3K27ac	P17-846	17	26708574	Shen2012=874	AC122252.1	Ergic1, 1700049J03Rik, Gm8225	Dusp1, Gm17218	Atp6v0e, A930001N09Rik								134.7	106.3	183.1	288.4	0.95	0.000559	0.024	KO 6=89; WT 6=777	KO 7=9900; WT 7=9898	KO 9=1; WT 9=35	KO 6=78434; WT 5=78343	KO 7=446; WT 1=3139
H3K27ac	P17-987	17	27915941		Rps2-ps9	D17Wsu92e, Gm15458	Spdef, Snrpc, Uhrf1bp1, Pacsin1	Taf11, Anks1, Rps10, Gm15420								387.8	323.9	82.4	159.2	-1.56	9.84e-08	0	KO 8=171; WT 10=1012	KO 2=14188; WT 2=441	KO 6=237; WT 9=8	KO 1=14103; WT 7=54641	KO 5=460; WT 8=526
H3K27ac	P18-1216	18	61250388	Shen2012=362		Pdgfrb, Csf1r, U6	Cdx1, Hmgxb3, Slc6a7	Pde6a, Camk2a, Slc26a2								181.3	202.4	96.1	110.3	-0.89	0.000825	0.031	KO 10=1293; WT 10=1299	KO 8=15272; WT 8=15308	KO 7=1; WT 9=148	KO 3=10090; WT 4=45048	KO 3=221; WT 7=293
H3K27ac	P18-1236	18	61665979		Arhgef37	Csnk1a1, U6		Ppargc1b, Mir143, Mir145, AC116595.1								219	194.8	74.8	94.5	-1.29	1.57e-06	0	KO 9=771; WT 10=767	KO 7=30296; WT 1=427	KO 3=17004; WT 6=1	KO 7=15008; WT 5=13655	KO 2=521; WT 7=476
H3K27ac	P18-1525	18	68865683	Shen2012=567												168.8	169.5	448.6	299.4	1.14	0.000142	0.009	KO 8=710; WT 8=710	KO 1=125896; WT 1=125914	KO 9=1; WT 8=23	KO 8=366951; WT 9=492720	KO 8=12; WT 6=3
H3K27ac	P18-1617	18	73995736	Shen2012=1364		Me2, Mro	Elac1	Smad4								152.6	134.1	71.7	83.5	-0.89	0.00156	0.047	KO 10=329; WT 10=331	KO 9=20854; WT 2=27666	KO 2=21; WT 7=1	KO 5=198856; WT 2=16311	KO 2=360; WT 6=384
H3K27ac	P18-1700	18	75575369			Smad7, Gm20544	Gm10532									158	182.2	71.7	80.4	-1.15	2.5e-05	0.003	KO 7=275; WT 7=268	KO 2=143; WT 3=156	KO 6=69; WT 9=32	KO 1=3029; WT 10=280729	KO 2=101; WT 6=92
H3K27ac	P18-971	18	49938797	Shen2012=1797		Dtwd2, Gm16283	Dmxl1									339.3	323.9	97.7	176.5	-1.28	1.02e-05	0.001	KO 10=467; WT 10=469	KO 7=23715; WT 7=23190	KO 5=118; WT 8=21	KO 3=84909; WT 6=725033	KO 5=46; WT 8=75
H3K27ac	P19-1503	19	40893953			Ccnj, E030007J07Rik	Entpd1, Zfp518a									197.5	235.3	93.1	121.3	-1.01	0.000224	0.013	KO 9=503; WT 10=501	KO 1=468; WT 5=1452	KO 8=43; WT 10=20	KO 1=37223; WT 5=37290	KO 3=27; WT 8=51
H3K27ac	P19-160	19	4858539		Actn3, Ctsf	Rbm14, Zdhhc24, Bbs1, Ccs, Ccdc87, U6	Peli3, Dpp3	Mrpl11, Rbm4b, Npas4, Spnb3								195.7	169.5	70.2	81.9	-1.27	3.28e-06	0.001	KO 8=605; WT 9=605	KO 5=3106; WT 4=3194	KO 4=3069; WT 4=5	KO 8=3186; WT 8=3249	KO 5=19401; WT 8=59
H3K27ac	P19-1976	19	47506878	Shen2012=1778		Sh3pxd2a	Obfc1	Slk								199.3	177.1	99.2	105.6	-0.88	0.000925	0.033	KO 9=192; WT 10=239	KO 8=32033; WT 1=31	KO 5=46; WT 7=44	KO 9=31692; WT 9=32772	KO 3=52; WT 7=43
H3K27ac	P19-1978	19	47523366	Shen2012=1334		Sh3pxd2a	Obfc1	Slk								238.8	192.3	93.1	126.1	-0.98	0.000301	0.015	KO 8=1764; WT 10=1764	KO 8=15545; WT 5=1442	KO 10=2104; WT 10=793	KO 9=15204; WT 9=16284	KO 4=1480; WT 9=128
H3K27ac	P19-553	19	10139208			Rab3il1, Fads3, Fads2	Fth1, Best1	Fads1, Fen1, 1810006K21Rik, Gm10143								183.1	167	97.7	89.8	-0.9	0.000821	0.031	KO 9=293; WT 10=287	KO 6=23050; WT 7=23000	KO 9=17; WT 10=14	KO 9=22953; WT 9=23671	KO 1=17556; WT 7=91
H3K27ac	P19-847	19	21481624	Shen2012=1876			Gda	Zfand5, Gm3443								152.6	217.6	83.9	97.7	-1.01	0.000147	0.01	KO 9=437; WT 9=438	KO 5=34504; WT 6=34512	KO 5=629; WT 7=1	KO 8=521420; WT 4=65169	KO 4=3; WT 7=6
H3K27ac	P2-1082	2	31971183	Shen2012=233		Prrc2b, Fam78a, Ppapdc3	Nup214, Gm13609, Gm16534	Aif1l, Uck1, Pomt1, SNORD62, Gm13608, Gm13610, AL808027.2								147.2	149.3	73.2	77.2	-0.98	0.000629	0.026	KO 5=249; WT 8=249	KO 2=19998; WT 1=20019	KO 5=2; WT 6=142	KO 7=26898; WT 2=3034	KO 6=11609; WT 6=43
H3K27ac	P2-1157	2	32678363	Shen2012=1137	Stxbp1, SNORA31	1700019L03Rik, Ttc16, Ptrh1, Gm13524	6330409D20Rik, Tor2a, Fam129b, Sh2d3c, Gm13523	Cdk9, Fpgs, Lrsam1, Eng, Rpl12, Snora65, Mir3960, AL772271.2, Mir2861								163.4	121.4	65.6	86.7	-0.92	0.00148	0.046	KO 8=1112; WT 9=1053	KO 6=47311; WT 9=23610	KO 5=26; WT 8=218	KO 6=23607; WT 5=23499	KO 1=1617; WT 7=1543
H3K27ac	P2-1544	2	45100169	Shen2012=1231			Gm13475	Zeb2, Gm13476, Gm13479								73.6	81	148	165.5	1.02	0.000294	0.015	KO 9=2205; WT 9=2205	KO 9=127757; WT 3=143894	KO 4=19; WT 3=2	KO 8=687475; WT 7=687449	KO 6=4; WT 4=88
H3K27ac	P2-2652	2	93002618	Shen2012=2318		Trp53i11, AL683882.1	Tspan18, Gm13802	4631405J19Rik, Prdm11								238.8	184.7	85.5	124.5	-1.02	0.000166	0.011	KO 6=291; WT 9=617	KO 3=18047; WT 3=18055	KO 10=52; WT 10=1144	KO 3=14258; WT 10=25681	KO 4=1314; WT 7=17
H3K27ac	P2-3622	2	130365890	Shen2012=90	AL731707.1	Oxt, Avp, Mrps26, 4930473A02Rik	Ubox5, Ptpra, Vps16, Prosapip1, Fastkd5	Cpxm1, 1700020A23Rik, Fam113a, 4933425O20Rik, Ddrgk1, Slc4a11, Itpa, Gm14042								238.8	265.7	106.8	143.4	-1.01	0.000281	0.015	KO 9=290; WT 10=281	KO 9=23867; WT 3=1	KO 5=62; WT 9=30	KO 5=101313; WT 10=37051	KO 5=334; WT 8=22
H3K27ac	P2-3872	2	144056424			Snx5, 8430406I07Rik, SNORA70, Gm5535, Snord17, Gm11688, 4930444E06Rik	Gm11687	Csrp2bp, Ovol2, Gm11700, Gm11701, 1700108N11Rik								213.6	220.1	112.9	126.1	-0.86	0.00156	0.047	KO 10=1969; WT 10=1966	KO 1=60; WT 3=14	KO 9=1; WT 10=1	KO 10=101272; WT 7=103738	KO 4=31; WT 7=1
H3K27ac	P2-4541	2	160428188			Top1, Gm14222, Gm14221, AL591905.1		Plcg1, Gm17299, RP23-393F23.8								154.4	136.6	64.1	85.1	-0.97	0.000683	0.027	KO 10=1040; WT 10=1040	KO 9=43892; WT 10=43911	KO 3=24553; WT 6=14	KO 6=15216; WT 6=15246	KO 10=43828; WT 5=1191
H3K27ac	P2-599	2	25942597	Shen2012=1303	Nacc2	Gm13554	Ubac1, Gm13542, 1810012K08Rik, C330006A16Rik, AL845455.1	Camsap1, Lhx3, Qsox2, Gm13553								226.2	177.1	77.8	89.8	-1.28	2.13e-06	0	KO 7=30; WT 9=30	KO 6=4664; WT 6=4365	KO 3=43; WT 3=391	KO 9=4350; WT 9=4593	KO 2=4652; WT 7=221
H3K27ac	P2-761	2	27922037	Shen2012=563		Fcnb, Col5a1, Gm13371, F730016J06Rik, Gm13372		Olfm1								233.4	194.8	74.8	121.3	-1.13	2.81e-05	0.003	KO 9=1850; WT 9=1850	KO 6=16578; WT 7=16511	KO 8=9246; WT 8=5	KO 4=10574; WT 4=10655	KO 1=927; WT 9=869
H3K27ac	P3-1334	3	84576147	Shen2012=247		Fbxw7	Tmem154									193.9	212.5	128.2	88.2	-0.9	0.000822	0.031	KO 9=62; WT 9=51	KO 3=40084; WT 4=40039	KO 6=9; WT 7=25	KO 6=20398; WT 4=20222	KO 4=9; WT 7=318
H3K27ac	P3-2071	3	101356660			Atp1a1										325	273.3	109.9	130.8	-1.32	3.98e-06	0.001	KO 9=710; WT 10=736	KO 9=51690; WT 9=51653	KO 5=166; WT 8=51	KO 6=52749; WT 10=174936	KO 4=976; WT 8=1087
H3K27ac	P3-2451	3	115385868			S1pr1, Gm9889										156.2	184.7	88.5	97.7	-0.86	0.00125	0.041	KO 10=17; WT 10=16	KO 7=31947; WT 3=28	KO 6=0; WT 8=86	KO 9=31992; WT 7=32685	KO 4=90; WT 6=146
H3K27ac	P3-3094	3	144291791			SNORA2	Sh3glb1, Sep15, Hs2st1	Clca1								289.1	306.1	103.8	152.9	-1.21	2.22e-05	0.003	KO 9=619; WT 10=610	KO 2=672; WT 3=341	KO 7=0; WT 8=924	KO 2=59391; WT 4=36341	KO 6=900; WT 8=27
H3K27ac	P4-1318	4	63036553	Shen2012=1453	Akna, 4933437N03Rik	Orm3, Whrn, Orm1, Col27a1, Orm2, Gm11212		Mir455								371.6	339	116	206.4	-1.14	0.000104	0.008	KO 9=1047; WT 10=1047	KO 9=10933; WT 10=27157	KO 8=408; WT 10=137	KO 10=119867; WT 9=120088	KO 6=1313; WT 9=1301
H3K27ac	P4-2024	4	109111739	Shen2012=861		Ttc39a, Rnf11, Gm12750	Eps15, 4930522H14Rik, SNORA17, Gm12749	Gm12811								226.2	169.5	79.3	85.1	-1.28	2.57e-06	0.001	KO 7=1018; WT 10=1027	KO 6=31851; WT 7=32187	KO 3=3; WT 8=1	KO 8=31372; WT 9=31816	KO 5=32185; WT 7=780
H3K27ac	P4-2196	4	117503868		Slc6a9, Gm12842	Ccdc24, Gm17114, Gm20520	Artn, Dph2, B4galt2, Ipo13, Atp6v0b, Klf17, Gm12841	Dmap1, St3gal3, Gm12844, Gm12845, Gm12840, 9530034E10Rik								333.9	265.7	91.6	201.7	-1.04	0.000294	0.015	KO 9=911; WT 10=973	KO 9=4910; WT 9=4865	KO 4=430; WT 8=7	KO 10=4230; WT 7=2300	KO 6=4277; WT 8=1259
H3K27ac	P4-2785	4	129929087			Gm853, Serinc2	Zcchc17, Fabp3, Tinagl1, Gm10570	Hcrtr1, Pef1, Snrnp40								204.7	164.5	85.5	116.6	-0.88	0.00114	0.039	KO 8=1092; WT 9=1107	KO 1=15025; WT 1=15026	KO 3=77; WT 4=15	KO 3=14422; WT 8=12576	KO 2=873; WT 8=1739
H3K27ac	P4-3232	4	134842785	Shen2012=1015	Gm12983	Srrm1, Clic4, Gm12982, Gm12984	A330049M08Rik, Gm12991	Rcan3, Runx3, Mir700, Gm12990, Gm16224, Gm15979								233.4	149.3	83.9	91.4	-1.14	2.6e-05	0.003	KO 8=1297; WT 9=1300	KO 1=5799; WT 1=7	KO 6=3; WT 8=290	KO 6=12235; WT 3=106228	KO 9=14282; WT 8=1894
H3K27ac	P4-3322	4	135746234	Shen2012=2234	E2f2	Id3, Asap3	Tcea3, Zfp46, U6	Rpl11, Hnrnpr, Gm13013, Gm13009								161.6	174.6	70.2	86.7	-1.09	5.94e-05	0.005	KO 9=303; WT 9=309	KO 5=4783; WT 6=4436	KO 10=3864; WT 3=2	KO 10=16870; WT 10=16932	KO 7=4448; WT 7=52
H3K27ac	P4-3704	4	141314802	Shen2012=398		Casp9, Dnajc16, Agmat, Ddi2	Plekhm2, Rsc1a1, Cela2a, Ctrc, 1810035I16Rik	Efhd2, Slc25a34, Tmem82, AI507597, Gm13643								206.5	167	70.2	94.5	-1.19	1.18e-05	0.002	KO 6=445; WT 8=499	KO 2=23986; WT 3=23981	KO 1=4169; WT 4=55	KO 9=117519; WT 6=117508	KO 5=7880; WT 7=6
H3K27ac	P4-3705	4	141322837		Dnajc16	Casp9, Agmat, Ddi2	Rsc1a1, Cela2a, Ctrc, 1810035I16Rik	Plekhm2, Efhd2, Slc25a34, Tmem82, Gm13643								254.9	222.7	97.7	135.5	-1.04	0.00018	0.011	KO 9=586; WT 9=590	KO 8=23587; WT 8=23573	KO 6=0; WT 7=3	KO 9=109484; WT 6=109473	KO 5=155; WT 8=5
H3K27ac	P4-4128	4	151105431					Camta1								186.7	197.3	68.7	74.1	-1.42	2.14e-07	0	KO 9=1079; WT 10=1080	KO 10=131532; WT 10=131446	KO 3=53; WT 7=8	KO 5=10214; WT 4=50315	KO 2=6994; WT 9=62
H3K27ac	P4-559	4	41035030	Shen2012=430	Aqp3	Aqp7, Nol6, Ube2r2, Gm12402, U6	Nfx1, Gm12403, U6, Mir3094	Bag1, Chmp5, Ubap2, SNORD121A, SNORD121A, AL807823.1								170.6	131.6	65.6	67.8	-1.19	3.83e-05	0.004	KO 7=401; WT 9=387	KO 5=10184; WT 6=10208	KO 2=5433; WT 7=26	KO 9=10837; WT 9=10165	KO 2=5229; WT 6=11
H3K27ac	P4-727	4	44952261	Shen2012=561	Gm12678	Grhpr, Zcchc7, Gm12493, Gm12679	Polr1e, Zbtb5, 1700055D18Rik, AL805896.1	Fbxo10								280.1	260.6	119	170.2	-0.9	0.00138	0.044	KO 8=569; WT 8=568	KO 1=34490; WT 6=42228	KO 10=59; WT 10=0	KO 6=24003; WT 6=176538	KO 6=386; WT 9=397
H3K27ac	P4-893	4	47306762	Shen2012=1762	Col15a1		Tgfbr1, Gm12426	Gm12423								145.4	144.2	67.1	78.8	-0.99	0.000531	0.023	KO 7=575; WT 8=576	KO 10=58746; WT 3=9951	KO 9=3; WT 9=449	KO 2=5038; WT 3=58698	KO 6=10017; WT 6=518
H3K27ac	P5-1164	5	64971211	Shen2012=639			AC122043.1									172.4	108.8	71.7	78.8	-0.92	0.00141	0.045	KO 7=90; WT 9=1291	KO 4=20270; WT 4=20270	KO 1=9; WT 6=0	KO 1=35887; WT 4=315213	KO 6=20260; WT 6=34
H3K27ac	P5-1288	5	66342094			Chrna9, 9130230L23Rik, AC115293.1	Rhoh	N4bp2, Rbm47								66.4	78.4	169.4	118.2	1	0.000568	0.024	KO 8=125; WT 8=124	KO 4=5287; WT 5=5278	KO 6=30; WT 6=8	KO 8=309357; WT 8=199985	KO 5=287; WT 9=5245
H3K27ac	P5-189	5	20861796	Shen2012=696		Fgl2, Ccdc146	Fam185a									170.6	184.7	83.9	105.6	-0.9	0.000805	0.031	KO 9=1469; WT 10=1470	KO 1=11719; WT 1=10872	KO 8=1251; WT 9=32	KO 3=89479; WT 3=89502	KO 5=1048; WT 7=1208
H3K27ac	P5-2044	5	104167718			Aff1	1700016H13Rik, U1	Klhl8, Slc10a6, Gm15844, 7SK								150.8	179.6	70.2	67.8	-1.25	6.72e-06	0.001	KO 8=720; WT 7=5862	KO 3=7981; WT 5=7961	KO 2=1335; WT 6=1440	KO 7=82995; WT 7=82005	KO 2=6072; WT 6=1062
H3K27ac	P5-2433	5	112671501	Shen2012=299	Cryba4	Crybb1, Tpst2, Miat	Tfip11, Srrd	Asphd2, Hps4, Gm6583, RP23-459I1.1								152.6	124	74.8	63	-1.01	0.000636	0.026	KO 7=131; WT 8=145	KO 2=9183; WT 1=439	KO 3=711; WT 6=43	KO 3=703; WT 9=8594	KO 7=9185; WT 6=835
H3K27ac	P5-2536	5	114423515		Ssh1	Dao, U6	Coro1c, Svop, Gm16108	Usp30, Selplg, Gm17122								249.6	240.4	77.8	94.5	-1.51	5.15e-08	0	KO 7=239; WT 9=239	KO 8=20099; WT 9=20149	KO 6=531; WT 8=1	KO 7=51584; WT 7=22385	KO 7=20136; WT 8=48
H3K27ac	P5-2906	5	121049367	Shen2012=433	1110008J03Rik	Ddx54, Iqcd, Rasal1, Tpcn1, Gm15749	Plbd2, Dtx1, Slc24a6	Sdsl, Sds, Oas2, Gm15690								175.9	136.6	77.8	94.5	-0.87	0.00164	0.049	KO 8=481; WT 9=482	KO 4=6243; WT 3=6185	KO 2=945; WT 9=6145	KO 9=32669; WT 8=31984	KO 3=6306; WT 7=818
H3K27ac	P5-2958	5	121666325	Shen2012=875	Rpl6, Gm15800	Ptpn11, SNORA42		U1								172.4	187.2	88.5	110.3	-0.85	0.00143	0.045	KO 10=12; WT 10=46	KO 9=4320; WT 9=4328	KO 5=4; WT 8=60	KO 4=147565; WT 3=124969	KO 3=180; WT 6=391
H3K27ac	P5-2963	5	121692092	Shen2012=608		Rpl6, Gm15800, SNORA42	Ptpn11	Trafd1, U1								170.6	154.3	70.2	81.9	-1.1	6.71e-05	0.005	KO 9=791; WT 10=837	KO 9=21447; WT 9=21439	KO 2=90; WT 8=1013	KO 4=173332; WT 3=150736	KO 4=6007; WT 7=48
H3K27ac	P5-3135	5	123642941	Shen2012=759		Psmd9, Hpd, Setd1b, Gm17627	Wdr66, Rhof, Tmem120b, Rpl35a-ps6, AI480526	Morn3, Gm6444, Gm15857, Gm15860								167	151.8	64.1	83.5	-1.11	6.54e-05	0.005	KO 9=697; WT 9=690	KO 7=35510; WT 7=35487	KO 8=30220; WT 1=250	KO 4=115946; WT 3=12781	KO 6=35486; WT 7=355
H3K27ac	P5-4000	5	140279742	Shen2012=558	Mafk, Tmem184a	Ints1, Psmg3, 7SK	Micall2	Elfn1								500.9	480.7	100.7	241.1	-1.52	8.04e-07	0	KO 10=542; WT 10=534	KO 9=11964; WT 10=11869	KO 7=2; WT 9=1723	KO 2=5744; WT 2=5765	KO 7=1648; WT 10=1692
H3K27ac	P5-4017	5	140488170	Shen2012=630			Gm16122, Gm16121	Mad1l1, Elfn1								342.9	344.1	74.8	176.5	-1.45	6.62e-07	0	KO 8=255; WT 9=564	KO 2=80825; WT 8=103466	KO 1=87; WT 4=1172	KO 6=21032; WT 7=21043	KO 5=102; WT 9=98
H3K27ac	P5-4020	5	140509810	Shen2012=1610		Gm16122	Mad1l1, Gm16121	Elfn1								276.5	242.9	71.7	163.9	-1.15	4.27e-05	0.004	KO 9=716; WT 10=716	KO 2=102465; WT 8=125106	KO 1=21727; WT 6=104	KO 6=42672; WT 7=42683	KO 3=137; WT 9=132
H3K27ac	P5-4256	5	144460416	Shen2012=784		Cyth3, Usp42	D130017N08Rik	Eif2ak1								183.1	164.5	83.9	88.2	-1.02	0.00015	0.01	KO 8=912; WT 9=920	KO 9=32388; WT 9=32392	KO 4=19363; WT 8=152	KO 9=75800; WT 9=75306	KO 1=19482; WT 7=1272
H3K27ac	P5-663	5	35266191	Shen2012=209	A930005I04Rik	Rgs12, Htt	Mir3097	Hgfac, Dok7								254.9	245.4	103.8	159.2	-0.93	0.000798	0.031	KO 9=1177; WT 10=1202	KO 9=26135; WT 9=26102	KO 2=7532; WT 7=29	KO 9=134308; WT 9=134181	KO 6=1709; WT 9=1716
H3K27ac	P6-1647	6	84344005	Shen2012=655												159.8	126.5	71.7	61.5	-1.11	0.000137	0.009	KO 5=1032; WT 7=1032	KO 4=385536; WT 9=194683	KO 8=175560; WT 7=7	KO 7=78719; WT 2=108221	KO 5=175551; WT 7=1499
H3K27ac	P6-2371	6	108454585	Shen2012=665		Itpr1	Gm16433									104.1	101.2	187.7	182.8	0.85	0.00168	0.05	KO 9=729; WT 9=729	KO 2=32317; WT 2=13529	KO 9=8; WT 9=13	KO 5=164078; WT 3=154528	KO 6=32; WT 4=37
H3K27ac	P6-2578	6	115616373	Shen2012=227	Raf1, D830050J10Rik	Gm14335	Mkrn2, Tsen2, Tmem40, 2510049J12Rik, SNORA17	Cand2, Rpl32, Snora7a								82.6	108.8	224.3	126.1	0.89	0.00127	0.042	KO 9=426; WT 9=426	KO 10=9968; WT 2=36	KO 10=36; WT 6=74	KO 2=21053; WT 5=80800	KO 6=15; WT 5=836
H3K27ac	P6-2647	6	116407983		Alox5	Olfr212, Olfr211	March8, Olfr214, Gm5580, SNORA17, Olfr213	Olfr215								107.7	103.7	198.4	185.9	0.86	0.00163	0.049	KO 8=982; WT 8=983	KO 3=1743; WT 10=2641	KO 10=64; WT 4=7	KO 5=3682; WT 5=3232	KO 5=1710; WT 5=1728
H3K27ac	P6-2848	6	121044628	Shen2012=772		Mical3, Gm4651	Mical3, Pex26	Tuba8, Gm15856								188.5	136.6	59.5	99.3	-1.05	0.000142	0.009	KO 8=396; WT 9=397	KO 7=15344; WT 8=15183	KO 7=8036; WT 6=13	KO 7=15007; WT 7=14981	KO 7=15662; WT 6=837
H3K27ac	P6-2849	6	121047157	Shen2012=1757		Mical3, Gm4651	Mical3, Pex26	Usp18, Tuba8, Gm15856								168.8	111.3	73.2	78.8	-0.9	0.00159	0.048	KO 8=2925; WT 7=422	KO 7=12815; WT 8=12654	KO 7=10565; WT 7=3	KO 7=12478; WT 7=12452	KO 7=13133; WT 3=328
H3K27ac	P6-3001	6	124851227	Shen2012=577	Lag3	Leprel2, Cd4, Mlf2, Ptms, Gpr162, A230083G16Rik	Gnb3, Tpi1, Cdca3, Cops7a, C530028O21Rik, Usp5, Spsb2, U6	Atn1, Eno2, Lrrc23, Ing4, Zfp384, Acrbp								179.5	220.1	87	127.6	-0.89	0.000962	0.034	KO 8=646; WT 8=662	KO 6=2796; WT 6=2799	KO 5=733; WT 8=215	KO 9=8846; WT 8=8848	KO 7=2789; WT 7=758
H3K27ac	P6-3807	6	148587714		SNORA62	Gm6313, 4930528G23Rik	Gm15778	Ipo8								158	167	61	89.8	-1.1	6.81e-05	0.005	KO 8=1168; WT 9=1169	KO 2=930; WT 2=926	KO 3=184; WT 2=191617	KO 1=183022; WT 1=183047	KO 1=179590; WT 6=922
H3K27ac	P7-1588	7	56576468	Shen2012=632		Nav2										231.6	227.7	64.1	85.1	-1.62	3.35e-09	0	KO 7=264; WT 9=255	KO 9=75265; WT 4=16629	KO 2=17261; WT 4=0	KO 5=8643; WT 3=4237	KO 7=74819; WT 8=46
H3K27ac	P7-2491	7	103416140			Mir708	Odz4, Gm15412									140	215.1	80.9	86.7	-1.06	8.59e-05	0.007	KO 1=287; WT 4=286	KO 6=54379; WT 6=54244	KO 6=4; WT 8=142	KO 10=54445; WT 10=54621	KO 4=522129; WT 7=102
H3K27ac	P7-2756	7	107614336		Ucp3	Dnajb13, Ucp2, C2cd3	Ppme1, Chchd8, D630004N19Rik	Rab6a, Mrpl48, Gm15683								468.6	455.4	148	278.9	-1.11	0.000265	0.015	KO 10=1539; WT 10=1539	KO 10=27909; WT 4=1024	KO 5=4412; WT 6=30	KO 8=155355; WT 3=135109	KO 7=1000; WT 10=73
H3K27ac	P7-4092	7	143007105				Mki67									321.4	356.7	88.5	152.9	-1.49	3.07e-07	0	KO 8=989; WT 9=950	KO 4=5604; WT 5=5581	KO 10=9043; WT 10=9044	KO 3=7530; WT 2=7494	KO 4=55; WT 9=52
H3K27ac	P7-4118	7	144784447	Shen2012=2353												125.7	159.4	68.7	77.2	-0.95	0.000926	0.033	KO 10=1019; WT 10=1019	KO 8=154700; WT 8=154718	KO 4=7; WT 7=155	KO 6=266611; WT 2=72899	KO 7=154896; WT 6=770
H3K27ac	P7-4291	7	148692373			Pnpla2, Cd151, Tspan4, Chid1, Polr2l, Efcab4a, Gm10575	Ap2a2, Slc25a22, Lrdd, Rplp2, Pddc1, Cend1, Snora52, Gm4535	Taldo1, Eps8l2, Muc6, SNORA17, Gm16982, B230206H07Rik								188.5	204.9	85.5	115	-0.97	0.000305	0.016	KO 4=12656; WT 8=1004	KO 6=24186; WT 6=24486	KO 9=24486; WT 3=4	KO 9=24034; WT 8=24234	KO 1=13801; WT 8=171
H3K27ac	P7-4311	7	148958340	Shen2012=1440		Muc5ac	Muc2, Muc5b	Tollip, Muc6								287.3	225.2	64.1	126.1	-1.44	2.88e-07	0	KO 9=1247; WT 10=1247	KO 8=129754; WT 9=129695	KO 2=1124; WT 7=6	KO 5=4848; WT 2=132069	KO 3=1014; WT 8=1073
H3K27ac	P7-557	7	25347708	Shen2012=358		2310033E01Rik, Irgq, Xrcc1, Ethe1, Zfp575, Phldb3	Cadm4, Lypd3, Zfp428, Gm16737	1500002O20Rik, BC049730, Plaur, Irgc1, Tex101								204.7	134.1	71.7	88.2	-1.1	5.14e-05	0.004	KO 9=2136; WT 9=2129	KO 7=15338; WT 8=15315	KO 1=1273; WT 7=9	KO 8=24841; WT 3=20329	KO 5=7666; WT 6=1136
H3K27ac	P8-1468	8	74303944				B3gnt3, Fcho1, Insl3, Gm5373	Jak3, Unc13a, Gm9933, Zfp709, Zfp617, Ccnb2-ps, Zfp882								263.9	334	112.9	179.6	-1.03	0.00034	0.017	KO 8=344; WT 8=354	KO 4=9161; WT 4=467	KO 6=131; WT 8=467	KO 6=9120; WT 6=9154	KO 5=672; WT 8=696
H3K27ac	P8-2825	8	119889369	Shen2012=1869		4933407C03Rik		Plcg2								364.5	427.6	965.9	633.5	1.02	0.00116	0.039	KO 9=493; WT 9=493	KO 7=21985; WT 3=5773	KO 10=24; WT 10=2	KO 7=104835; WT 5=104605	KO 10=827; WT 10=803
H3K27ac	P8-2966	8	122817882	VISTA=580				6430548M08Rik, Fam92b								504.5	437.7	97.7	182.8	-1.75	1.35e-08	0	KO 9=171; WT 10=181	KO 5=17090; WT 4=672	KO 2=6777; WT 2=3394	KO 7=17295; WT 7=17296	KO 5=670; WT 10=597
H3K27ac	P8-306	8	13204449		Grtp1	Lamp1, Adprhl1, Mir1968	Cul4a, Tmco3, Dcun1d2, Pcid2, U6	Proz, Tfdp1, Gm17023, Gm17022								163.4	139.2	97.7	59.9	-0.94	0.000651	0.026	KO 4=117; WT 7=151	KO 7=4001; WT 8=3995	KO 8=3855; WT 7=2	KO 10=3276; WT 10=3258	KO 10=44961; WT 8=1644
H3K27ac	P8-3149	8	125061386	VISTA=332;Shen2012=314		Cdt1, Aprt, Fam38a, U6	Mvd, Snai3, Rnf166, Trappc2l, Galns, 9330133O14Rik, Ctu2, Pabpn1l, AC114917.1	Cbfa2t3, Cyba, Zc3h18, Il17c, Gm15899								249.6	164.5	71.7	83.5	-1.43	1.87e-07	0	KO 7=501; WT 9=498	KO 6=19483; WT 10=14027	KO 10=9851; WT 7=12	KO 7=77065; WT 6=140262	KO 10=14022; WT 8=196
H3K27ac	P8-3334	8	127224377			Arv1, 2310022B05Rik, Ttc13	Capn9, Trim67, Fam89a	Agt, Gm16163								359.1	420	201.4	176.5	-1.04	0.000494	0.022	KO 7=710; WT 9=717	KO 9=37565; WT 3=877	KO 9=155; WT 10=181	KO 8=37844; WT 8=38104	KO 6=179; WT 9=153
H3K27ac	P8-568	8	26554999	Shen2012=801	Gm10689		Fgfr1, Fgfr1	Gm16159								89.8	43	91.6	171.8	0.93	0.00121	0.041	KO 1=1633; WT 5=3603	KO 2=4186; WT 3=3620	KO 6=3; WT 5=1105	KO 7=3584; WT 7=3579	KO 5=1103; WT 5=3737
H3K27ac	P9-1383	9	57618717	Shen2012=1683	Clk3, Gm17231	Arid3b	Cyp1a2, Cyp1a1, Edc3	Csk, Ubl7								314.2	321.3	88.5	160.7	-1.35	3.03e-06	0.001	KO 9=187; WT 10=180	KO 10=6149; WT 10=6203	KO 7=33; WT 9=1017	KO 10=73850; WT 7=74083	KO 3=736; WT 8=717
H3K27ac	P9-1878	9	66028356	Shen2012=244		Dapk2	Fam96a, Snx1	Ppib, Snx22								219	202.4	85.5	102.4	-1.17	1.62e-05	0.002	KO 8=559; WT 9=626	KO 2=21966; WT 3=21975	KO 1=2219; WT 7=0	KO 8=20205; WT 8=21235	KO 2=1222; WT 8=1278
H3K27ac	P9-2059	9	70770001	Shen2012=2201		Lipc	Gm3436	Adam10, CT025701.1								272.9	220.1	91.6	129.2	-1.17	2.71e-05	0.003	KO 9=254; WT 10=252	KO 1=30403; WT 1=20936	KO 4=14488; WT 6=1	KO 2=160660; WT 2=300499	KO 4=21; WT 8=17
H3K27ac	P9-3747	9	123995139			Ccr2, Ccr5	Ccr3	Ccr1, Ccr1l1, CAAA01010581.1.5350.1								89.8	86	209	178.1	1.13	3.84e-05	0.004	KO 4=294; WT 2=262	KO 4=259; WT 2=282	KO 5=25; WT 4=142	KO 10=407429; WT 4=302036	KO 6=158; WT 4=208
H3K27ac	P9-962	9	45596444			Cep164	Bace1, Rnf214, U6, Gm16536	Tagln, Dscaml1, Pcsk7								272.9	296	105.3	160.7	-1.09	0.000109	0.008	KO 5=175; WT 9=651	KO 7=40115; WT 7=40109	KO 8=382; WT 9=66	KO 5=43425; WT 5=50427	KO 5=520; WT 9=891
