# Supplementary material for: Kdm6a deficiency restricted to mouse hematopoietic cells causes an age- and sex-dependent myelodysplastic syndrome-like phenotype
Source: PLoS One. 2021 Nov 15;16(11):e0255706. doi: 10.1371/journal.pone.0255706 (PMC8592440; doi:10.1371/journal.pone.0255706)
Supplement: S4 Table — (XLSX) [file pone.0255706.s012.xlsx]

## Sheet: KOvWT
Bulk BM: KO vs WT		Sample IDS:	9193_KO_scRNA
Parameters:			10535_KO_scRNA
FDR: <0.01			9195_WT_scRNA
FC: <-2 or >2			10540_WT_scRNA
Total: 154
Upregulated: 26
Downregualted: 128
Feature ID	Chromosome	Total counts	Ensembl ID	Feature type	P-value (KO vs. WT)	FDR step up (KO vs. WT)	Ratio (KO vs. WT)	Fold change (KO vs. WT)	LSMean(KO) (KO vs. WT)	LSMean(WT) (KO vs. WT)	P-value (Genotype)	FDR step up (Genotype)
Gm5483	13	1.26118e+06	ENSMUSG00000021614	Gene Expression	0	0	6.42889	6.42889	61.7863	9.61072	0	0
Cr2	X	174825	ENSMUSG00000034755	Gene Expression	2.84654e-151	2.94019e-149	4.71737	4.71737	8.08443	1.71376	2.84654e-151	2.94019e-149
Itih5	1	526751	ENSMUSG00000048480	Gene Expression	2.58342e-131	1.54244e-129	4.52239	4.52239	24.1392	5.33771	2.58342e-131	1.54244e-129
Gpr174	1	882820	ENSMUSG00000026365	Gene Expression	1.38218e-229	6.2072e-227	3.82916	3.82916	38.9221	10.1646	1.38218e-229	6.2072e-227
S1pr1	5	149801	ENSMUSG00000053030	Gene Expression	7.0185e-63	8.29452e-62	3.35362	3.35362	6.38059	1.9026	7.0185e-63	8.29452e-62
Fcmr	19	805522	ENSMUSG00000024679	Gene Expression	1.12689e-150	1.14114e-148	3.27202	3.27202	34.0783	10.4151	1.12689e-150	1.14114e-148
Cd80	6	707412	ENSMUSG00000023349	Gene Expression	2.02353e-38	1.25231e-37	3.20101	3.20101	29.7443	9.29215	2.02353e-38	1.25231e-37
P2ry10	18	1.42002e+06	ENSMUSG00000051439	Gene Expression	1.75293e-253	1.06506e-250	3.12935	3.12935	59.3235	18.9571	1.75293e-253	1.06506e-250
Sema4f	18	156872	ENSMUSG00000053846	Gene Expression	8.30803e-110	3.12049e-108	3.08616	3.08616	6.52735	2.11504	8.30803e-110	3.12049e-108
Cd2	19	176739	ENSMUSG00000041362	Gene Expression	1.41635e-107	5.07969e-106	3.05416	3.05416	7.33176	2.40058	1.41635e-107	5.07969e-106
Ascl2	11	861902	ENSMUSG00000085872	Gene Expression	1.23167e-33	6.54755e-33	2.97675	2.97675	35.4853	11.9208	1.23167e-33	6.54755e-33
Ighd	11	1.75287e+07	ENSMUSG00000069792	Gene Expression	6.47969e-201	1.63241e-198	2.72342	2.72342	702.257	257.858	6.47969e-201	1.63241e-198
H2-DMb2	7	151150	ENSMUSG00000006154	Gene Expression	2.62841e-55	2.53964e-54	2.50043	2.50043	5.88948	2.35539	2.62841e-55	2.53964e-54
H2-Ob	8	1.44708e+06	ENSMUSG00000031444	Gene Expression	3.77909e-178	6.61598e-176	2.3483	2.3483	55.1875	23.5011	3.77909e-178	6.61598e-176
Gm19951	3	948238	ENSMUSG00000028270	Gene Expression	5.42652e-53	4.99559e-52	2.32453	2.32453	36.0345	15.5018	5.42652e-53	4.99559e-52
Mzb1	X	98127.1	ENSMUSG00000040147	Gene Expression	5.11199e-78	8.4754e-77	2.29787	2.29787	3.71384	1.61621	5.11199e-78	8.4754e-77
Hist1h2an	5	249758	ENSMUSG00000025854	Gene Expression	4.48327e-152	4.82372e-150	2.29253	2.29253	9.44487	4.11985	4.48327e-152	4.82372e-150
Lax1	19	2.32304e+06	ENSMUSG00000101389	Gene Expression	3.3871e-138	2.53517e-136	2.22464	2.22464	86.908	39.0662	3.3871e-138	2.53517e-136
Ccr7	9	121373	ENSMUSG00000032192	Gene Expression	3.66315e-66	4.70021e-65	2.13983	2.13983	4.4766	2.09204	3.66315e-66	4.70021e-65
Col5a3	1	1.23947e+06	ENSMUSG00000073490	Gene Expression	2.73977e-124	1.38045e-122	2.13895	2.13895	45.7083	21.3695	2.73977e-124	1.38045e-122
Cd8b1	10	338624	ENSMUSG00000034764	Gene Expression	6.33782e-71	9.02943e-70	2.13548	2.13548	12.48	5.84414	6.33782e-71	9.02943e-70
Crtac1	11	429487	ENSMUSG00000041797	Gene Expression	5.17533e-102	1.57224e-100	2.10928	2.10928	15.7562	7.46995	5.17533e-102	1.57224e-100
Gm15675	8	1.76294e+06	ENSMUSG00000031765	Gene Expression	3.59543e-192	8.0733e-190	2.09364	2.09364	64.4954	30.8055	3.59543e-192	8.0733e-190
Mapk13	7	347818	ENSMUSG00000060962	Gene Expression	4.1329e-71	5.92899e-70	2.0792	2.0792	12.6915	6.10401	4.1329e-71	5.92899e-70
Gm47283	12	130933	ENSMUSG00000106325	Gene Expression	7.04288e-35	3.89641e-34	2.07118	2.07118	4.77061	2.30333	7.04288e-35	3.89641e-34
Emid1	3	4.88074e+06	ENSMUSG00000074677	Gene Expression	0	3.29186e-306	2.06178	2.06178	177.526	86.1035	0	3.29186e-306
Thy1	7	2.80813e+06	ENSMUSG00000030468	Gene Expression	1.5426e-133	1.02138e-131	0.499931	-2.00028	46.7563	93.5255	1.5426e-133	1.02138e-131
Dmwd	2	2.32705e+06	ENSMUSG00000027368	Gene Expression	1.87698e-107	6.70843e-106	0.497187	-2.01132	38.5936	77.6239	1.87698e-107	6.70843e-106
Slc39a4	15	499406	ENSMUSG00000067613	Gene Expression	7.42039e-24	2.92539e-23	0.495885	-2.01659	8.26699	16.6712	7.42039e-24	2.92539e-23
Ppp3cc	14	278208	ENSMUSG00000022092	Gene Expression	3.67205e-33	1.91849e-32	0.494434	-2.02251	4.59567	9.29481	3.67205e-33	1.91849e-32
Arap2	5	427362	ENSMUSG00000037999	Gene Expression	2.76581e-41	1.86964e-40	0.49339	-2.02679	7.04883	14.2865	2.76581e-41	1.86964e-40
Fam214a	9	400813	ENSMUSG00000034858	Gene Expression	5.75434e-28	2.59322e-27	0.493106	-2.02796	6.6082	13.4012	5.75434e-28	2.59322e-27
Sufu	19	323412	ENSMUSG00000025231	Gene Expression	1.49252e-16	4.49192e-16	0.492413	-2.03082	5.32669	10.8175	1.49252e-16	4.49192e-16
Itpr3	17	538696	ENSMUSG00000042644	Gene Expression	1.74616e-38	1.08325e-37	0.491965	-2.03266	8.8667	18.023	1.74616e-38	1.08325e-37
Gm13919	2	270529	ENSMUSG00000085417	Gene Expression	5.58298e-35	3.09869e-34	0.491474	-2.0347	4.44958	9.05355	5.58298e-35	3.09869e-34
Rapgefl1	11	193504	ENSMUSG00000038020	Gene Expression	3.19919e-20	1.11373e-19	0.488384	-2.04757	3.16828	6.48728	3.19919e-20	1.11373e-19
Ifitm10	7	219663	ENSMUSG00000045777	Gene Expression	1.0783e-35	6.10624e-35	0.487632	-2.05073	3.5926	7.36745	1.0783e-35	6.10624e-35
Iglv1	16	8.18395e+06	ENSMUSG00000076934	Gene Expression	5.94029e-29	2.75021e-28	0.487473	-2.0514	133.817	274.512	5.94029e-29	2.75021e-28
Ly6g5b	17	187016	ENSMUSG00000043807	Gene Expression	6.16747e-24	2.43982e-23	0.485986	-2.05767	3.0512	6.27838	6.16747e-24	2.43982e-23
Unc119	11	2.44798e+06	ENSMUSG00000002058	Gene Expression	8.43926e-109	3.05857e-107	0.484374	-2.06452	39.8436	82.258	8.43926e-109	3.05857e-107
Il27ra	8	313385	ENSMUSG00000005465	Gene Expression	2.25733e-27	1.00026e-26	0.484248	-2.06506	5.09974	10.5313	2.25733e-27	1.00026e-26
H2-Eb1	17	9.15198e+06	ENSMUSG00000060586	Gene Expression	6.87086e-131	4.00955e-129	0.483251	-2.06932	148.709	307.727	6.87086e-131	4.00955e-129
Itgb3	11	454077	ENSMUSG00000020689	Gene Expression	1.21537e-45	9.21026e-45	0.483016	-2.07033	7.37564	15.27	1.21537e-45	9.21026e-45
Skap1	11	456280	ENSMUSG00000057058	Gene Expression	2.03951e-22	7.65484e-22	0.481939	-2.07495	7.39947	15.3536	2.03951e-22	7.65484e-22
Tob1	11	1.53239e+06	ENSMUSG00000037573	Gene Expression	2.754e-54	2.60257e-53	0.481064	-2.07873	24.818	51.5898	2.754e-54	2.60257e-53
Rpgrip1	14	475716	ENSMUSG00000057132	Gene Expression	5.66626e-40	3.6763e-39	0.477394	-2.09471	7.66191	16.0495	5.66626e-40	3.6763e-39
Map7	10	197570	ENSMUSG00000019996	Gene Expression	1.79512e-23	6.98897e-23	0.476568	-2.09834	3.17809	6.66869	1.79512e-23	6.98897e-23
Cnn3	3	825396	ENSMUSG00000053931	Gene Expression	4.75478e-72	6.9172e-71	0.476065	-2.10055	13.267	27.8681	4.75478e-72	6.9172e-71
Msh5	17	237206	ENSMUSG00000007035	Gene Expression	1.23741e-26	5.3344e-26	0.475579	-2.1027	3.80992	8.01111	1.23741e-26	5.3344e-26
Scml4	10	230573	ENSMUSG00000044770	Gene Expression	6.39357e-30	3.03908e-29	0.472732	-2.11536	3.68726	7.79989	6.39357e-30	3.03908e-29
Pced1b	15	354855	ENSMUSG00000044250	Gene Expression	1.38356e-37	8.36209e-37	0.470803	-2.12403	5.65789	12.0175	1.38356e-37	8.36209e-37
Nxpe3	16	341727	ENSMUSG00000075033	Gene Expression	1.71503e-30	8.30889e-30	0.467598	-2.13859	5.42152	11.5944	1.71503e-30	8.30889e-30
Stfa2l1	16	7.76277e+06	ENSMUSG00000059657	Gene Expression	1.10011e-33	5.85721e-33	0.466595	-2.14319	122.964	263.535	1.10011e-33	5.85721e-33
Ccr9	9	600812	ENSMUSG00000029530	Gene Expression	9.36398e-28	4.1943e-27	0.465964	-2.14609	9.5076	20.4042	9.36398e-28	4.1943e-27
Grap	11	841801	ENSMUSG00000004837	Gene Expression	1.43959e-63	1.73709e-62	0.465916	-2.14631	13.3202	28.5892	1.43959e-63	1.73709e-62
Sdc4	2	1.17019e+06	ENSMUSG00000017009	Gene Expression	1.04811e-97	2.88691e-96	0.465729	-2.14717	18.511	39.7462	1.04811e-97	2.88691e-96
Trpm2	10	1.96546e+06	ENSMUSG00000009292	Gene Expression	6.03676e-57	6.08328e-56	0.464727	-2.1518	31.0423	66.7969	6.03676e-57	6.08328e-56
Srpk3	X	388873	ENSMUSG00000002007	Gene Expression	3.5074e-35	1.95933e-34	0.463984	-2.15524	6.13466	13.2217	3.5074e-35	1.95933e-34
Il4i1	7	384438	ENSMUSG00000074141	Gene Expression	2.92342e-19	9.84225e-19	0.463743	-2.15637	6.06239	13.0727	2.92342e-19	9.84225e-19
Mylip	13	1.983e+06	ENSMUSG00000038175	Gene Expression	1.48211e-121	7.12034e-120	0.462425	-2.16251	31.2058	67.4831	1.48211e-121	7.12034e-120
Zfp318	17	490271	ENSMUSG00000015597	Gene Expression	4.62265e-22	1.71506e-21	0.46209	-2.16408	7.71116	16.6876	4.62265e-22	1.71506e-21
Traf5	1	578317	ENSMUSG00000026637	Gene Expression	4.70244e-30	2.24868e-29	0.460829	-2.17	9.07781	19.6989	4.70244e-30	2.24868e-29
Pnpla1	17	122786	ENSMUSG00000043286	Gene Expression	3.50617e-13	9.16378e-13	0.459287	-2.17729	1.92264	4.18615	3.50617e-13	9.16378e-13
Trim7	11	182385	ENSMUSG00000040350	Gene Expression	9.85449e-19	3.2375e-18	0.458092	-2.18297	2.85041	6.22237	9.85449e-19	3.2375e-18
H2-Aa	17	1.37136e+07	ENSMUSG00000036594	Gene Expression	5.28076e-139	4.04037e-137	0.456909	-2.18862	213.919	468.186	5.28076e-139	4.04037e-137
Sema4b	7	763230	ENSMUSG00000030539	Gene Expression	5.22093e-68	7.0309e-67	0.455984	-2.19306	11.8879	26.0709	5.22093e-68	7.0309e-67
B3gnt5	16	745671	ENSMUSG00000022686	Gene Expression	1.68559e-50	1.45451e-49	0.455485	-2.19546	11.6051	25.4785	1.68559e-50	1.45451e-49
Gabbr1	17	511205	ENSMUSG00000024462	Gene Expression	1.93513e-36	1.12418e-35	0.455143	-2.19711	7.95163	17.4706	1.93513e-36	1.12418e-35
Pde3b	7	436993	ENSMUSG00000030671	Gene Expression	4.12873e-40	2.69738e-39	0.454688	-2.19931	6.79229	14.9383	4.12873e-40	2.69738e-39
Scimp	11	390574	ENSMUSG00000057135	Gene Expression	7.98626e-49	6.57292e-48	0.453571	-2.20473	6.05983	13.3603	7.98626e-49	6.57292e-48
Slc9a7	X	280995	ENSMUSG00000037341	Gene Expression	2.91252e-32	1.48121e-31	0.453128	-2.20688	4.35656	9.61441	2.91252e-32	1.48121e-31
Lhx1	11	310503	ENSMUSG00000018698	Gene Expression	7.38501e-18	2.33844e-17	0.452907	-2.20796	4.81233	10.6254	7.38501e-18	2.33844e-17
Ifi214	1	272599	ENSMUSG00000070501	Gene Expression	3.26987e-22	1.22018e-21	0.45204	-2.21219	4.21892	9.33306	3.26987e-22	1.22018e-21
Rras2	7	289804	ENSMUSG00000055723	Gene Expression	5.5057e-34	2.95574e-33	0.451937	-2.2127	4.48445	9.92272	5.5057e-34	2.95574e-33
Trp53i11	2	742104	ENSMUSG00000068735	Gene Expression	9.07425e-82	1.6589e-80	0.450898	-2.21779	11.4639	25.4246	9.07425e-82	1.6589e-80
Slc25a37	14	1.31105e+06	ENSMUSG00000034248	Gene Expression	1.76834e-65	2.23018e-64	0.445686	-2.24373	20.0801	45.0543	1.76834e-65	2.23018e-64
Gm45552	7	158445	ENSMUSG00000110279	Gene Expression	2.60316e-27	1.14955e-26	0.445247	-2.24595	2.42498	5.44637	2.60316e-27	1.14955e-26
Ciita	16	462405	ENSMUSG00000022504	Gene Expression	1.19305e-52	1.08861e-51	0.444666	-2.24888	7.07021	15.9	1.19305e-52	1.08861e-51
Rab37	11	293855	ENSMUSG00000020732	Gene Expression	1.55565e-58	1.6313e-57	0.441979	-2.26255	4.47297	10.1203	1.55565e-58	1.6313e-57
Igkc	6	1.31076e+07	ENSMUSG00000076609	Gene Expression	1.25581e-110	4.78645e-109	0.441577	-2.26461	199.386	451.531	1.25581e-110	4.78645e-109
Blk	14	1.41932e+06	ENSMUSG00000014453	Gene Expression	3.64749e-100	1.07031e-98	0.440095	-2.27223	21.5362	48.9354	3.64749e-100	1.07031e-98
Stk39	2	847716	ENSMUSG00000027030	Gene Expression	4.90115e-68	6.61752e-67	0.440055	-2.27244	12.862	29.2283	4.90115e-68	6.61752e-67
Scd1	19	887543	ENSMUSG00000037071	Gene Expression	8.54505e-67	1.11583e-65	0.438858	-2.27864	13.4391	30.623	8.54505e-67	1.11583e-65
Ppp1r16b	2	406085	ENSMUSG00000037754	Gene Expression	1.45384e-55	1.41801e-54	0.434699	-2.30044	6.1056	14.0456	1.45384e-55	1.41801e-54
Acot1	12	324994	ENSMUSG00000072949	Gene Expression	7.15631e-36	4.07035e-35	0.433511	-2.30675	4.87645	11.2487	7.15631e-36	4.07035e-35
Id3	4	1.19389e+06	ENSMUSG00000007872	Gene Expression	1.40685e-92	3.37155e-91	0.432623	-2.31148	17.8867	41.3448	1.40685e-92	3.37155e-91
Cd74	18	6.04835e+07	ENSMUSG00000024610	Gene Expression	1.73648e-151	1.81173e-149	0.431926	-2.31521	905.068	2095.42	1.73648e-151	1.81173e-149
Ms4a1	19	4.11046e+06	ENSMUSG00000024673	Gene Expression	1.52528e-109	5.6876e-108	0.426969	-2.34209	60.9814	142.824	1.52528e-109	5.6876e-108
Ifit1bl2	19	504882	ENSMUSG00000067297	Gene Expression	9.71901e-20	3.3263e-19	0.426465	-2.34486	7.48365	17.5481	9.71901e-20	3.3263e-19
Dok2	14	373646	ENSMUSG00000022102	Gene Expression	2.4583e-76	3.90042e-75	0.42569	-2.34913	5.53086	12.9927	2.4583e-76	3.90042e-75
Kctd14	7	205717	ENSMUSG00000051727	Gene Expression	1.94992e-34	1.06004e-33	0.425345	-2.35103	3.04327	7.15484	1.94992e-34	1.06004e-33
Gm8369	19	691638	ENSMUSG00000058470	Gene Expression	3.9147e-47	3.08663e-46	0.425136	-2.35219	10.228	24.0581	3.9147e-47	3.08663e-46
Gimap1	6	1.58999e+06	ENSMUSG00000090019	Gene Expression	8.80096e-133	5.61143e-131	0.423984	-2.35858	23.4652	55.3444	8.80096e-133	5.61143e-131
H2-Oa	17	891989	ENSMUSG00000024334	Gene Expression	4.29059e-86	8.84581e-85	0.421114	-2.37466	13.0972	31.1014	4.29059e-86	8.84581e-85
Gimap6	6	2.38201e+06	ENSMUSG00000047867	Gene Expression	1.15142e-134	7.82436e-133	0.420088	-2.38046	34.9117	83.1057	1.15142e-134	7.82436e-133
N4bp3	11	336392	ENSMUSG00000001053	Gene Expression	4.31795e-52	3.88165e-51	0.418564	-2.38912	4.91686	11.747	4.31795e-52	3.88165e-51
Gm30054	14	315261	ENSMUSG00000114937	Gene Expression	2.38204e-40	1.56914e-39	0.418003	-2.39233	4.60337	11.0128	2.38204e-40	1.56914e-39
Il21r	7	649627	ENSMUSG00000030745	Gene Expression	9.94313e-71	1.41075e-69	0.416763	-2.39945	9.46455	22.7097	9.94313e-71	1.41075e-69
Zcchc18	X	191528	ENSMUSG00000031428	Gene Expression	2.2655e-34	1.22901e-33	0.416244	-2.40244	2.7878	6.69751	2.2655e-34	1.22901e-33
Gpr18	14	650790	ENSMUSG00000050350	Gene Expression	3.48252e-87	7.341e-86	0.414468	-2.41273	9.44222	22.7815	3.48252e-87	7.341e-86
Cd22	7	837092	ENSMUSG00000030577	Gene Expression	2.45154e-78	4.13082e-77	0.409461	-2.44223	12.0345	29.3911	2.45154e-78	4.13082e-77
Clcf1	19	342306	ENSMUSG00000040663	Gene Expression	2.47395e-51	2.17847e-50	0.408699	-2.44679	4.91427	12.0242	2.47395e-51	2.17847e-50
Acp5	9	1.05483e+06	ENSMUSG00000001348	Gene Expression	8.8398e-117	3.95265e-115	0.408215	-2.44969	15.13	37.0637	8.8398e-117	3.95265e-115
Btla	16	621341	ENSMUSG00000052013	Gene Expression	2.55154e-47	2.03198e-46	0.394442	-2.53523	8.68326	22.0141	2.55154e-47	2.03198e-46
Gga2	7	679694	ENSMUSG00000030872	Gene Expression	3.48663e-59	3.73583e-58	0.388435	-2.57443	9.38821	24.1693	3.48663e-59	3.73583e-58
Ablim1	19	1.81725e+06	ENSMUSG00000025085	Gene Expression	2.63295e-173	4.24934e-171	0.387558	-2.58026	25.0572	64.654	2.63295e-173	4.24934e-171
Tbxa2r	10	228212	ENSMUSG00000034881	Gene Expression	1.89841e-60	2.11986e-59	0.387343	-2.58169	3.14538	8.1204	1.89841e-60	2.11986e-59
Edaradd	13	164611	ENSMUSG00000095105	Gene Expression	2.28471e-32	1.1671e-31	0.384899	-2.59808	2.25783	5.86603	2.28471e-32	1.1671e-31
Prr5	15	482047	ENSMUSG00000036106	Gene Expression	1.45759e-73	2.18512e-72	0.384824	-2.59859	6.61081	17.1788	1.45759e-73	2.18512e-72
Tespa1	10	459346	ENSMUSG00000034833	Gene Expression	3.67111e-77	5.92483e-76	0.382935	-2.61141	6.2758	16.3887	3.67111e-77	5.92483e-76
Polr1a	6	828432	ENSMUSG00000049553	Gene Expression	4.38191e-63	5.20239e-62	0.38143	-2.62171	11.2843	29.5841	4.38191e-63	5.20239e-62
Fcer2a	8	670316	ENSMUSG00000005540	Gene Expression	9.70018e-56	9.53313e-55	0.377787	-2.647	9.06344	23.9909	9.70018e-56	9.53313e-55
Bcar3	3	265464	ENSMUSG00000028121	Gene Expression	1.65297e-31	8.26005e-31	0.377225	-2.65094	3.58526	9.50432	1.65297e-31	8.26005e-31
Carns1	19	411242	ENSMUSG00000075289	Gene Expression	8.1351e-31	3.98423e-30	0.375444	-2.66351	5.5339	14.7396	8.1351e-31	3.98423e-30
Fcrl1	3	493859	ENSMUSG00000059994	Gene Expression	1.17662e-54	1.11909e-53	0.373082	-2.68037	6.61339	17.7264	1.17662e-54	1.11909e-53
Cd55	1	1.51242e+06	ENSMUSG00000026399	Gene Expression	2.78045e-107	9.86915e-106	0.370848	-2.69652	20.1595	54.3605	2.78045e-107	9.86915e-106
Mcoln2	3	178823	ENSMUSG00000011008	Gene Expression	6.56027e-37	3.86764e-36	0.370768	-2.6971	2.38319	6.42771	6.56027e-37	3.86764e-36
Abcg3	5	196546	ENSMUSG00000029299	Gene Expression	2.69897e-33	1.42088e-32	0.370632	-2.6981	2.61864	7.06534	2.69897e-33	1.42088e-32
Cxcr5	9	281323	ENSMUSG00000047880	Gene Expression	4.16641e-36	2.39348e-35	0.368661	-2.71252	3.73273	10.1251	4.16641e-36	2.39348e-35
Cd79a	7	1.9411e+07	ENSMUSG00000003379	Gene Expression	5.96124e-150	5.75455e-148	0.365219	-2.73808	255.692	700.105	5.96124e-150	5.75455e-148
Bank1	3	1.3924e+06	ENSMUSG00000037922	Gene Expression	2.50647e-96	6.70708e-95	0.363074	-2.75426	18.2578	50.2867	2.50647e-96	6.70708e-95
Dapk2	9	177677	ENSMUSG00000032380	Gene Expression	1.3336e-89	2.98802e-88	0.357704	-2.7956	2.30294	6.43811	1.3336e-89	2.98802e-88
Rasgrp1	2	527462	ENSMUSG00000027347	Gene Expression	1.82863e-80	3.2177e-79	0.355886	-2.80989	6.80955	19.1341	1.82863e-80	3.2177e-79
Grap2	15	410439	ENSMUSG00000042351	Gene Expression	2.18311e-67	2.90584e-66	0.352867	-2.83393	5.26367	14.9169	2.18311e-67	2.90584e-66
Tnfrsf13c	15	1.57832e+06	ENSMUSG00000068105	Gene Expression	3.80648e-133	2.47277e-131	0.349592	-2.86048	20.0941	57.4787	3.80648e-133	2.47277e-131
Gm5483	16	7.64294e+06	ENSMUSG00000079597	Gene Expression	1.98016e-64	2.44362e-63	0.349049	-2.86493	97.1864	278.432	1.98016e-64	2.44362e-63
Cr2	1	238014	ENSMUSG00000026616	Gene Expression	1.64946e-33	8.73257e-33	0.348471	-2.86968	3.02262	8.67395	1.64946e-33	8.73257e-33
Itih5	2	310411	ENSMUSG00000025780	Gene Expression	2.73132e-80	4.78166e-79	0.346023	-2.88998	3.9203	11.3296	2.73132e-80	4.78166e-79
Gpr174	X	192632	ENSMUSG00000073008	Gene Expression	1.38111e-35	7.79532e-35	0.341106	-2.93164	2.40562	7.05243	1.38111e-35	7.79532e-35
S1pr1	3	626769	ENSMUSG00000045092	Gene Expression	2.69431e-92	6.36832e-91	0.341011	-2.93245	7.82549	22.9479	2.69431e-92	6.36832e-91
Fcmr	1	2.21115e+06	ENSMUSG00000042474	Gene Expression	6.04588e-135	4.1632e-133	0.339595	-2.94468	27.517	81.0286	6.04588e-135	4.1632e-133
Cd80	16	261400	ENSMUSG00000075122	Gene Expression	2.26628e-39	1.44496e-38	0.335141	-2.98382	3.21931	9.60586	2.26628e-39	1.44496e-38
P2ry10	X	304216	ENSMUSG00000050921	Gene Expression	2.70672e-47	2.15059e-46	0.333759	-2.99618	3.73441	11.1889	2.70672e-47	2.15059e-46
Sema4f	6	174659	ENSMUSG00000000627	Gene Expression	3.70568e-39	2.35255e-38	0.322178	-3.10388	2.08479	6.47093	3.70568e-39	2.35255e-38
Cd2	3	1.08719e+06	ENSMUSG00000027863	Gene Expression	1.44803e-131	8.8501e-130	0.318526	-3.13946	12.8598	40.3728	1.44803e-131	8.8501e-130
Ascl2	7	158237	ENSMUSG00000009248	Gene Expression	2.49869e-40	1.64388e-39	0.315602	-3.16854	1.85795	5.887	2.49869e-40	1.64388e-39
Ighd	12	2.18875e+06	ENSMUSG00000104213	Gene Expression	1.98773e-130	1.147e-128	0.312269	-3.20237	25.482	81.6026	1.98773e-130	1.147e-128
H2-DMb2	17	1.52475e+06	ENSMUSG00000037548	Gene Expression	5.41642e-89	1.18782e-87	0.3086	-3.24045	17.5839	56.9798	5.41642e-89	1.18782e-87
H2-Ob	17	1.55282e+06	ENSMUSG00000041538	Gene Expression	5.80417e-154	6.7361e-152	0.307742	-3.24947	17.8677	58.0607	5.80417e-154	6.7361e-152
Gm19951	12	283033	ENSMUSG00000113136	Gene Expression	7.18162e-39	4.5176e-38	0.29961	-3.33767	3.18724	10.6379	7.18162e-39	4.5176e-38
Mzb1	18	2.71893e+06	ENSMUSG00000024353	Gene Expression	2.50717e-271	2.58965e-268	0.293971	-3.4017	30.1506	102.563	2.50717e-271	2.58965e-268
Hist1h2an	13	918323	ENSMUSG00000069309	Gene Expression	2.74223e-98	7.69689e-97	0.293942	-3.40204	10.1826	34.6416	2.74223e-98	7.69689e-97
Lax1	1	291791	ENSMUSG00000051998	Gene Expression	8.66165e-63	1.0213e-61	0.291813	-3.42685	3.21643	11.0222	8.66165e-63	1.0213e-61
Ccr7	11	750230	ENSMUSG00000037944	Gene Expression	1.46533e-123	7.34727e-122	0.291624	-3.42907	8.26549	28.3429	1.46533e-123	7.34727e-122
Col5a3	9	308777	ENSMUSG00000004098	Gene Expression	2.78174e-29	1.30189e-28	0.289766	-3.45106	3.38426	11.6793	2.78174e-29	1.30189e-28
Cd8b1	6	455897	ENSMUSG00000053044	Gene Expression	1.25539e-29	5.91556e-29	0.283228	-3.53072	4.90469	17.3171	1.25539e-29	5.91556e-29
Crtac1	19	169683	ENSMUSG00000042401	Gene Expression	1.77117e-43	1.27576e-42	0.273837	-3.65181	1.77579	6.48483	1.77117e-43	1.27576e-42
Gm15675	1	278050	ENSMUSG00000086825	Gene Expression	2.36041e-59	2.54761e-58	0.272466	-3.67018	2.89791	10.6358	2.36041e-59	2.54761e-58
Mapk13	17	2.22017e+06	ENSMUSG00000004864	Gene Expression	0	0	0.272309	-3.6723	23.1282	84.9336	0	0
Gm47283	Y	1.21779e+06	ENSMUSG00000096768	Gene Expression	5.42216e-247	3.11141e-244	0.263932	-3.78886	12.3634	46.8433	5.42216e-247	3.11141e-244
Emid1	11	303084	ENSMUSG00000034164	Gene Expression	1.35916e-96	3.66546e-95	0.227186	-4.40168	2.7141	11.9466	1.35916e-96	3.66546e-95
Thy1	9	542343	ENSMUSG00000032011	Gene Expression	2.52818e-82	4.7393e-81	0.225719	-4.43028	4.83008	21.3986	2.52818e-82	4.7393e-81
Dmwd	7	344824	ENSMUSG00000030410	Gene Expression	6.50559e-105	2.14001e-103	0.197747	-5.05698	2.74206	13.8665	6.50559e-105	2.14001e-103
Slc39a4	15	336614	ENSMUSG00000063354	Gene Expression	1.88934e-84	3.76011e-83	0.14024	-7.13064	1.97636	14.0927	1.88934e-84	3.76011e-83
Bulk BM: KO*Progenitors vs WT*Progenitors
Parameters:
FDR: <0.01
FC: <-2 or >2
Total: 211
Upregulated: 32
Downregualted: 179
Feature ID	Chromosome	Maximum counts	Ensembl ID	P-value (KO*CFU-E and KO*CLP and KO*Early B and KO*Early RBC and KO*Early T and KO*MPP and KO*NP vs. WT*CFU-E and WT*CLP and WT*Early B and WT*Early RBC and WT*Early T and WT*MPP and WT*NP)	FDR step up (KO*CFU-E and KO*CLP and KO*Early B and KO*Early RBC and KO*Early T and KO*MPP and KO*NP vs. WT*CFU-E and WT*CLP and WT*Early B and WT*Early RBC and WT*Early T and WT*MPP and WT*NP)	Ratio (KO*CFU-E and KO*CLP and KO*Early B and KO*Early RBC and KO*Early T and KO*MPP and KO*NP vs. WT*CFU-E and WT*CLP and WT*Early B and WT*Early RBC and WT*Early T and WT*MPP and WT*NP)	Fold change (KO*CFU-E and KO*CLP and KO*Early B and KO*Early RBC and KO*Early T and KO*MPP and KO*NP vs. WT*CFU-E and WT*CLP and WT*Early B and WT*Early RBC and WT*Early T and WT*MPP and WT*NP)	LSMean(KO*CFU-E + KO*CLP + KO*Early B + KO*Early RBC + KO*Early T + KO*MPP + KO*NP) (KO*CFU-E and KO*CLP and KO*Early B and KO*Early RBC and KO*Early T and KO*MPP and KO*NP vs. WT*CFU-E and WT*CLP and WT*Early B and WT*Early RBC and WT*Early T and WT*MPP and WT*NP)	LSMean(WT*CFU-E + WT*CLP + WT*Early B + WT*Early RBC + WT*Early T + WT*MPP + WT*NP) (KO*CFU-E and KO*CLP and KO*Early B and KO*Early RBC and KO*Early T and KO*MPP and KO*NP vs. WT*CFU-E and WT*CLP and WT*Early B and WT*Early RBC and WT*Early T and WT*MPP and WT*NP)	P-value (Genotype * Cell Type)	FDR step up (Genotype * Cell Type)
Cers4	8	2178.46	ENSMUSG00000008206	1.95983e-07	3.89289e-05	0.0552825	-18.0889	3.41307	61.7387	0	0
Fastkd1	2	2001	ENSMUSG00000027086	6.54066e-07	0.000103327	0.058037	-17.2304	2.30707	39.7516	6.04306e-183	1.04101e-182
Phf13	4	1903.95	ENSMUSG00000047777	1.40765e-07	3.1647e-05	0.0602797	-16.5893	1.34392	22.2947	1.55869e-42	1.7254e-42
Zfp553	7	1781.94	ENSMUSG00000045598	2.3476e-08	7.13188e-06	0.0666074	-15.0133	1.69665	25.4724	4.88493e-195	8.74158e-195
Fbxo45	16	1891.36	ENSMUSG00000035764	0.000262462	0.0096399	0.0688635	-14.5215	2.92482	42.4728	2.1709e-46	2.43281e-46
Map7	10	1704.58	ENSMUSG00000019996	5.26058e-22	1.08673e-18	0.0743997	-13.4409	4.4765	60.1683	0	0
Plekha3	2	2305.15	ENSMUSG00000002733	4.82098e-05	0.00285842	0.0754332	-13.2568	1.78062	23.6053	8.1876e-135	1.21056e-134
Mettl13	1	1877.17	ENSMUSG00000026694	3.61834e-05	0.00228579	0.0778223	-12.8498	2.71726	34.9162	5.97763e-161	9.60831e-161
Bckdhb	9	1907.58	ENSMUSG00000032263	1.67149e-10	1.32806e-07	0.0796934	-12.5481	1.82915	22.9523	1.00703e-117	1.41615e-117
0610010K14Rik	11	2019.16	ENSMUSG00000020831	5.42853e-05	0.00313248	0.0813843	-12.2874	11.6374	142.993	5.30527e-294	1.24655e-293
Cep97	16	1781.94	ENSMUSG00000022604	9.87249e-06	0.000886721	0.0835134	-11.9741	3.65204	43.73	3.88851e-259	8.30873e-259
Pdss2	10	1485.78	ENSMUSG00000038240	3.93392e-05	0.00241866	0.085205	-11.7364	1.25113	14.6838	1.70523e-57	1.97947e-57
Syt11	3	2228.17	ENSMUSG00000068923	2.88389e-05	0.00200862	0.0857544	-11.6612	1.50584	17.56	2.65709e-78	3.29354e-78
Fkrp	7	1993.03	ENSMUSG00000048920	0.000153677	0.00658342	0.0866328	-11.543	4.23519	48.8866	3.14453e-63	3.71156e-63
Lipt2	7	1993.03	ENSMUSG00000030725	3.39486e-09	1.75328e-06	0.0918925	-10.8823	1.76731	19.2324	3.83933e-186	6.67953e-186
Atr	9	1977.28	ENSMUSG00000032409	0.000113843	0.00529678	0.0922506	-10.84	2.31474	25.0919	1.13697e-230	2.26233e-230
Borcs5	6	2007.02	ENSMUSG00000042992	0.000125588	0.00568492	0.0924335	-10.8186	5.15826	55.8051	4.32684e-206	8.0165e-206
Rbm26	14	2266.01	ENSMUSG00000022119	1.69058e-07	3.63791e-05	0.0991514	-10.0856	8.39097	84.6279	2.80816e-265	6.11157e-265
Rpap2	5	1935.24	ENSMUSG00000033773	3.06758e-05	0.00205747	0.0992974	-10.0708	2.80385	28.2369	5.03046e-141	7.60645e-141
Alkbh2	5	1812.59	ENSMUSG00000044339	0.000164559	0.00690946	0.102711	-9.7361	1.74808	17.0194	1.4821e-211	2.7966e-211
Rsl1	13	1920.39	ENSMUSG00000058900	0.000229113	0.00877632	0.10305	-9.70405	1.0358	10.0515	1.13994e-96	1.50165e-96
Nacc2	2	1909.4	ENSMUSG00000026932	7.72774e-05	0.00407244	0.10378	-9.63576	1.08029	10.4094	6.5191e-210	1.22407e-209
AC129328.1	17	1708.94	ENSMUSG00000116802	5.73223e-05	0.00323542	0.104716	-9.54964	1.79854	17.1754	2.30189e-46	2.57933e-46
Lax1	1	4203.72	ENSMUSG00000051998	6.10379e-05	0.00337145	0.106294	-9.40785	3.20681	30.1692	0	0
Abcc10	17	1916.71	ENSMUSG00000032842	4.32387e-05	0.00262713	0.117721	-8.49465	1.44889	12.3078	6.67768e-39	7.31429e-39
Slc2a8	2	1993.03	ENSMUSG00000026791	4.44909e-05	0.00267178	0.121667	-8.21916	1.59338	13.0962	3.02562e-125	4.34593e-125
Anks1	17	2410.64	ENSMUSG00000024219	4.80973e-06	0.000512162	0.127813	-7.8239	7.78714	60.9258	2.58293e-39	2.83128e-39
Kifap3	1	1942.75	ENSMUSG00000026585	2.36723e-06	0.000291084	0.128177	-7.80169	2.28431	17.8215	1.47874e-209	2.77303e-209
Nfia	4	1929.64	ENSMUSG00000028565	1.04984e-07	2.58186e-05	0.128934	-7.75592	7.02669	54.4985	3.33157e-107	4.53323e-107
Snhg10	12	1898.53	ENSMUSG00000113722	0.000117408	0.00541389	0.129574	-7.71762	1.75612	13.5531	6.04315e-85	7.66544e-85
Ndor1	2	1780.36	ENSMUSG00000006471	3.25489e-05	0.00211445	0.130089	-7.68705	1.86605	14.3444	1.79114e-71	2.16992e-71
Lrrc1	9	1704.58	ENSMUSG00000032352	1.21342e-05	0.00104445	0.131211	-7.62129	1.25089	9.5334	1.33433e-81	1.67018e-81
Supv3l1	10	1942.75	ENSMUSG00000020079	6.09493e-05	0.00337145	0.132282	-7.55961	3.62495	27.4032	7.16428e-105	9.66182e-105
Cdk5rap2	4	1985.13	ENSMUSG00000039298	1.44156e-07	3.16807e-05	0.13623	-7.34053	9.03633	66.3314	1.08686e-113	1.5095e-113
Cfap20	8	3082.66	ENSMUSG00000031796	5.48107e-06	0.000555039	0.13962	-7.16231	16.544	118.493	0	0
Mutyh	4	1539.46	ENSMUSG00000028687	6.03732e-05	0.00337078	0.140042	-7.14069	1.60136	11.4348	1.69942e-59	1.98432e-59
Taf9b	X	1526.55	ENSMUSG00000047242	6.8414e-08	1.81192e-05	0.140235	-7.13087	1.90839	13.6085	2.19717e-81	2.74753e-81
Gpn1	5	2013.07	ENSMUSG00000064037	1.01668e-05	0.000905282	0.144222	-6.93375	4.30702	29.8638	6.81105E-318	1.6956214E-317
Tfb1m	17	1952.22	ENSMUSG00000036983	5.35492e-07	8.77952e-05	0.14612	-6.84367	7.14224	48.8792	7.30511e-174	1.22154e-173
Mast4	13	1999.5	ENSMUSG00000034751	2.10793e-05	0.0016128	0.146751	-6.81428	3.54479	24.1552	0	0
Cish	9	2353.94	ENSMUSG00000032578	1.8936e-07	3.8351e-05	0.148594	-6.72974	2.67011	17.9691	0	0
Tmem263	10	1942.75	ENSMUSG00000060935	9.55056e-05	0.00482084	0.150344	-6.65141	3.7182	24.7312	1.16581e-287	2.69751e-287
Smarca2	19	3446.31	ENSMUSG00000024921	0.000159223	0.00671269	0.15043	-6.64762	15.3108	101.78	1.64834e-77	2.03778e-77
Avpi1	19	1957.95	ENSMUSG00000018821	3.14415e-07	5.73899e-05	0.150696	-6.63586	2.26397	15.0233	4.19351e-239	8.51647e-239
Ctu1	7	2007.02	ENSMUSG00000038888	0.000229413	0.00877632	0.155703	-6.4225	2.70169	17.3516	7.83638e-115	1.09263e-114
Entpd6	2	1822.49	ENSMUSG00000033068	0.000106578	0.00512023	0.156994	-6.36967	3.17173	20.2029	2.51375e-234	5.05146e-234
Gm4724	2	1774.05	ENSMUSG00000078897	3.13152e-05	0.00206022	0.158032	-6.32784	1.60765	10.1729	6.43198e-147	9.91137e-147
Heatr3	8	2058.61	ENSMUSG00000031657	0.000195451	0.00781221	0.158597	-6.30528	3.88499	24.4959	3.09862e-263	6.70838e-263
Tmem143	7	2058.61	ENSMUSG00000002781	3.0369e-05	0.00205021	0.159463	-6.27105	2.62492	16.461	9.23461e-67	1.10105e-66
Msi2	11	2529.45	ENSMUSG00000069769	1.14367e-08	4.48286e-06	0.1603	-6.23829	26.6925	166.516	0	0
Mccc1	3	2035.59	ENSMUSG00000027709	0.000111722	0.00527081	0.166259	-6.0147	2.39257	14.3906	4.29775e-122	6.11621e-122
Mrps6	16	1979.24	ENSMUSG00000039680	7.09324e-13	9.15826e-10	0.166675	-5.99971	13.6464	81.8746	0	0
Slc19a1	10	2634.31	ENSMUSG00000001436	1.88311e-07	3.8351e-05	0.168982	-5.91781	3.99598	23.6474	0	0
B4galt4	16	1938.98	ENSMUSG00000022793	2.98644e-06	0.000342744	0.169089	-5.91403	2.51042	14.8467	0	0
Tasp1	2	1846.02	ENSMUSG00000039033	5.82669e-10	4.01226e-07	0.169389	-5.90356	4.08788	24.1331	2.92926e-186	5.09881e-186
Gtf2h3	5	1925.93	ENSMUSG00000029387	0.000144762	0.00630907	0.171116	-5.84399	5.16321	30.1738	3.82422e-179	6.51606e-179
Ap4m1	5	2239.39	ENSMUSG00000019518	1.76752e-05	0.00142631	0.173398	-5.76707	12.2653	70.7348	1.75617e-249	3.67344e-249
Ttc21b	2	1717.74	ENSMUSG00000034848	5.69113e-05	0.00322987	0.175163	-5.70896	1.63091	9.31078	1.37274e-123	1.96059e-123
Hmg20a	9	2568.39	ENSMUSG00000032329	0.000221713	0.00854504	0.179583	-5.56845	7.31857	40.7531	1.43284e-119	2.02626e-119
Grhpr	4	2005.01	ENSMUSG00000035637	0.000146265	0.00634777	0.179865	-5.55974	5.9902	33.304	2.25651e-122	3.21394e-122
Akr1e1	13	2007.02	ENSMUSG00000045410	9.73956e-05	0.0048599	0.180177	-5.55009	3.82882	21.2503	5.03298e-266	1.09698e-265
Ddhd2	8	2005.01	ENSMUSG00000061313	3.65466e-09	1.79757e-06	0.183639	-5.44546	13.8658	75.5055	1.76135e-133	2.59604e-133
Anapc2	2	2286.71	ENSMUSG00000026965	0.000112263	0.00527081	0.186262	-5.36879	12.7028	68.1987	2.6463e-56	3.06087e-56
Rbm45	2	1573.33	ENSMUSG00000042369	3.80766e-07	6.39809e-05	0.186962	-5.34868	4.71986	25.245	6.62372e-62	7.78964e-62
Pdss1	2	1829.15	ENSMUSG00000026784	0.000173831	0.00715341	0.189368	-5.28073	4.43839	23.4379	1.62605e-124	2.33077e-124
Sacs	14	1891.36	ENSMUSG00000048279	0.000195891	0.00781221	0.190442	-5.25094	4.3652	22.9214	2.21092e-194	3.94619e-194
Naa40	19	3443.34	ENSMUSG00000024764	0.000105441	0.00510876	0.195344	-5.11917	18.109	92.7028	3.0129e-302	7.2242e-302
Zfp68	5	3290.47	ENSMUSG00000058291	0.000208959	0.00814468	0.201152	-4.97136	12.0938	60.1225	6.07196e-137	9.04881e-137
Ttc27	17	1433.66	ENSMUSG00000024078	2.64678e-06	0.000310665	0.203875	-4.90496	3.81933	18.7337	9.66478e-203	1.76936e-202
Zfp788	7	1985.13	ENSMUSG00000074165	2.01504e-08	6.67651e-06	0.204812	-4.88254	8.55263	41.7585	3.57982e-153	5.62543e-153
Det1	7	1905.76	ENSMUSG00000030610	0.000105845	0.00510876	0.206409	-4.84475	3.56937	17.2927	1.94593e-69	2.3396e-69
Dnajb4	3	2391.91	ENSMUSG00000028035	2.63296e-05	0.00185005	0.206914	-4.83293	5.54235	26.7858	4.10533e-101	5.47571e-101
Acaa1a	9	3938.01	ENSMUSG00000036138	0.000250031	0.00935713	0.207231	-4.82553	18.1498	87.5826	0	0
Rae1	2	3667.36	ENSMUSG00000027509	3.16703e-07	5.73899e-05	0.211533	-4.7274	19.2982	91.2303	0	0
Btnl9	11	1511.57	ENSMUSG00000040283	1.12017e-05	0.000988905	0.211958	-4.71792	7.15653	33.7639	2.45586e-207	4.56726e-207
Impdh1	6	3170.57	ENSMUSG00000003500	3.38884e-05	0.00217412	0.21293	-4.69638	7.11973	33.437	0	0
Nupl2	5	1922.23	ENSMUSG00000048439	1.20979e-06	0.000168863	0.217308	-4.60175	2.79597	12.8664	3.74394e-83	4.71485e-83
E2f6	12	1914.88	ENSMUSG00000057469	1.34916e-08	4.80532e-06	0.218235	-4.58222	5.9803	27.4031	3.57096e-210	6.71359e-210
Jmjd7	2	1894.94	ENSMUSG00000098789	5.77152e-05	0.00323989	0.227155	-4.40228	2.90627	12.7942	3.4528e-170	5.72272e-170
Rbm4b	19	1967.57	ENSMUSG00000033760	2.3758e-05	0.00171737	0.229367	-4.35983	11.9998	52.3169	2.50136e-163	4.05215e-163
Tbc1d13	2	3650.64	ENSMUSG00000039678	7.5138e-05	0.00404219	0.239043	-4.18335	6.86819	28.732	1.18509e-190	2.08888e-190
Zfp593	4	1898.53	ENSMUSG00000028840	7.33674e-07	0.000113106	0.23934	-4.17815	16.7924	70.1613	0	0
Ppie	4	2420.84	ENSMUSG00000028651	2.31479e-07	4.42768e-05	0.240265	-4.16207	24.9507	103.847	0	0
Nbdy	X	3206.13	ENSMUSG00000086316	0.000122586	0.00560262	0.24168	-4.1377	26.7786	110.802	0	0
Usp11	X	1893.15	ENSMUSG00000031066	9.26176e-07	0.000136664	0.245775	-4.06876	10.454	42.5348	0	0
Zbtb12	17	1961.78	ENSMUSG00000049823	6.92911e-11	6.50643e-08	0.246523	-4.05641	4.32259	17.5342	1.36308e-207	2.53681e-207
Letm1	5	1985.13	ENSMUSG00000005299	2.37244e-05	0.00171737	0.248613	-4.02231	28.3774	114.143	1.13244e-287	2.62088e-287
Kcnq1ot1	7	4237.47	ENSMUSG00000101609	0.000152324	0.00655563	0.251379	-3.97805	28.8312	114.692	0	0
Lrp8	4	2021.2	ENSMUSG00000028613	4.8429e-05	0.00285842	0.253234	-3.94891	10.7589	42.4859	0	0
Meis1	11	2504.13	ENSMUSG00000020160	2.58175e-36	2.66669e-32	0.253557	-3.94389	16.792	66.2259	0	0
Chic2	5	3163.06	ENSMUSG00000029229	0.000120465	0.00553014	0.256929	-3.89212	26.4809	103.067	2.85111e-46	3.1937e-46
Ska2	11	2653.52	ENSMUSG00000020492	6.25039e-05	0.00341589	0.261852	-3.81895	15.997	61.0918	9.91892e-145	1.51669e-144
Dnph1	17	1931.5	ENSMUSG00000040658	1.30694e-07	3.06804e-05	0.264241	-3.78443	29.4694	111.525	0	0
Alg8	7	2013.07	ENSMUSG00000035704	1.20742e-07	2.90032e-05	0.268315	-3.72696	18.4491	68.7592	0	0
Zfp395	14	2821.87	ENSMUSG00000034522	2.17758e-06	0.000271146	0.271274	-3.6863	9.40198	34.6586	1.23251e-105	1.66849e-105
Trip6	5	1788.31	ENSMUSG00000023348	0.000167463	0.00697356	0.273049	-3.66234	11.4691	42.0039	4.40702e-144	6.72579e-144
Trnau1ap	4	2924.98	ENSMUSG00000028898	2.37761e-05	0.00171737	0.273335	-3.65852	20.92	76.5362	0	0
Prkce	17	2017.13	ENSMUSG00000045038	2.08076e-05	0.00160389	0.273437	-3.65715	17.6145	64.4188	0	0
Klhl23	2	1863.2	ENSMUSG00000042155	1.27544e-06	0.000175654	0.276426	-3.61761	5.49038	19.862	2.43851e-107	3.32069e-107
Sdhaf2	19	2017.13	ENSMUSG00000024668	0.000112264	0.00527081	0.276448	-3.61732	21.1526	76.5159	4.84838e-246	1.00339e-245
Mid1	X	2272.44	ENSMUSG00000035299	1.89531e-06	0.000244708	0.282722	-3.53705	6.58979	23.3084	1.72929e-290	4.02839e-290
Sirt3	7	3982.42	ENSMUSG00000025486	1.89002e-05	0.00150062	0.289554	-3.45358	16.3945	56.6197	0	0
Galnt6	15	2940.02	ENSMUSG00000037280	3.37651e-06	0.000379087	0.290795	-3.43885	6.49751	22.3439	0	0
Rangrf	11	1870.16	ENSMUSG00000032892	7.78228e-28	4.01916e-24	0.293742	-3.40434	32.0384	109.07	0	0
Wdr75	1	2015.1	ENSMUSG00000025995	2.30443e-08	7.13188e-06	0.295062	-3.38912	20.2715	68.7027	0	0
Klhdc1	12	1663.51	ENSMUSG00000051890	1.17182e-08	4.48286e-06	0.296243	-3.37561	13.7432	46.3915	0	0
Serf1	13	1863.2	ENSMUSG00000021643	3.23508e-07	5.74676e-05	0.297376	-3.36274	17.0636	57.3807	0	0
Ikzf5	7	2029.4	ENSMUSG00000040167	2.17883e-06	0.000271146	0.299308	-3.34104	17.1631	57.3426	4.25175e-103	5.70712e-103
Lpin2	17	9672.18	ENSMUSG00000024052	7.6998e-05	0.00407244	0.301461	-3.31718	33.4932	111.103	2.1007e-195	3.76507e-195
Nme4	17	1871.03	ENSMUSG00000024177	1.21399e-23	4.17978e-20	0.301807	-3.31337	19.6952	65.2574	0	0
Dgcr6	16	1993.03	ENSMUSG00000003531	3.08919e-05	0.0020586	0.303551	-3.29434	12.0444	39.6782	3.01687e-250	6.32331e-250
Map3k20	2	1905.76	ENSMUSG00000004085	8.89263e-05	0.00456975	0.304154	-3.28781	8.52092	28.0152	0	0
Lap3	5	3485.32	ENSMUSG00000039682	2.86482e-06	0.000332481	0.305711	-3.27106	26.6782	87.2662	0	0
Tpm1	9	3032.07	ENSMUSG00000032366	4.20032e-06	0.000466507	0.308247	-3.24415	21.8335	70.8312	0	0
Scoc	8	2806.05	ENSMUSG00000063253	0.000208408	0.00814468	0.308559	-3.24087	22.8868	74.1732	0	0
Rheb	5	4412.76	ENSMUSG00000028945	6.0733e-06	0.000588103	0.310082	-3.22495	63.8829	206.019	0	0
Znhit6	3	1967.57	ENSMUSG00000074182	2.06843e-08	6.67651e-06	0.312943	-3.19547	10.6027	33.8807	0	0
Atp5s	12	1701.68	ENSMUSG00000054894	0.000242161	0.00916219	0.314716	-3.17747	6.86508	21.8136	7.94213e-113	1.0998e-112
Trim24	6	2936.42	ENSMUSG00000029833	9.39516e-07	0.00013668	0.315068	-3.17392	20.7855	65.9717	1.82232e-241	3.72211e-241
Cd320	17	1753.85	ENSMUSG00000002308	6.09226e-06	0.000588103	0.328121	-3.04766	8.44383	25.7339	0	0
Fam60a	.	1835.86	ENSMUSG00000039985	0.000166187	0.00694958	0.33038	-3.02682	16.5715	50.159	0	0
Pccb	9	1750.78	ENSMUSG00000032527	7.96726e-05	0.00417735	0.33395	-2.99446	4.8235	14.4438	1.10219e-155	1.7461e-155
Phgdh	3	3476.24	ENSMUSG00000053398	3.12979e-09	1.70145e-06	0.336288	-2.97364	48.7703	145.025	0	0
Prps1l3	12	3578.82	ENSMUSG00000079104	3.38179e-08	9.70293e-06	0.340184	-2.93958	23.9569	70.4233	5.97642693141395E-310	0
Ppa1	10	2310.47	ENSMUSG00000020089	0.000158063	0.00669112	0.340737	-2.93481	35.5581	104.356	0	0
Rrp15	1	3337.11	ENSMUSG00000001305	3.0873e-06	0.000350426	0.345515	-2.89423	28.8223	83.4184	0	0
Lat	7	4871.13	ENSMUSG00000030742	6.60239e-07	0.000103327	0.346104	-2.8893	11.9424	34.5053	0	0
Morn2	17	1743.16	ENSMUSG00000045257	5.12788e-06	0.000529659	0.349035	-2.86504	9.50478	27.2316	5.70848e-191	1.0074e-190
Ctla2a	13	20935	ENSMUSG00000044258	1.86838e-07	3.8351e-05	0.349948	-2.85757	64.0387	182.995	0	0
Nudt16	9	1981.2	ENSMUSG00000032565	0.000192102	0.00778128	0.362332	-2.7599	15.4373	42.6054	3.04673e-174	5.10457e-174
Ppfia1	7	2013.07	ENSMUSG00000037519	2.48567e-05	0.00178084	0.364127	-2.74629	18.1528	49.8529	6.9619e-146	1.06913e-145
Acad9	3	2001	ENSMUSG00000027710	0.000102411	0.00501329	0.366746	-2.72668	22.4274	61.1525	3.15001e-241	6.42885e-241
Tspan4	7	1866.67	ENSMUSG00000025511	0.000135109	0.00601527	0.367031	-2.72457	16.9056	46.0605	0	0
Fpgs	2	1956.03	ENSMUSG00000009566	5.21866e-06	0.000533699	0.368104	-2.71662	9.5017	25.8125	1.15347e-254	2.44294e-254
Zpr1	9	1969.5	ENSMUSG00000032078	4.98088e-06	0.000519671	0.372166	-2.68697	30.4222	81.7436	0	0
Phax	18	3268.97	ENSMUSG00000008301	6.23482e-05	0.00341589	0.375951	-2.65992	38.9932	103.719	0	0
Aff3	1	2087.23	ENSMUSG00000037138	0.000126038	0.00568492	0.376341	-2.65716	13.6371	36.2361	0	0
Pde4a	9	1993.03	ENSMUSG00000032177	9.56794e-05	0.00482084	0.377109	-2.65175	9.0035	23.8751	9.95055e-273	2.21031e-272
Ebpl	14	4001	ENSMUSG00000021928	9.67155e-05	0.00484939	0.378486	-2.64211	33.5531	88.6508	0	0
Fcho1	8	3627.47	ENSMUSG00000070000	0.000142246	0.00623025	0.378628	-2.64112	23.2739	61.4691	0	0
Ddx56	11	1961.78	ENSMUSG00000004393	0.000245455	0.00921929	0.380831	-2.62584	19.9414	52.3628	0	0
Dnmt3b	2	2017.13	ENSMUSG00000027478	6.53959e-06	0.000615353	0.387274	-2.58215	13.7436	35.488	2.29672e-211	4.33214e-211
Trmt13	3	1898.53	ENSMUSG00000033439	1.13665e-06	0.000163062	0.388103	-2.57663	16.0622	41.3865	1.91823e-158	3.06094e-158
Acsf2	11	1907.58	ENSMUSG00000076435	0.000198193	0.00787359	0.388528	-2.57382	7.42727	19.1164	0	0
Slc16a1	3	4458.65	ENSMUSG00000032902	3.53871e-07	6.09189e-05	0.403509	-2.47826	33.0024	81.7887	0	0
Npl	1	2017.13	ENSMUSG00000042684	1.02523e-11	1.05896e-08	0.406187	-2.46192	20.0419	49.3416	0	0
Pdia5	16	1965.64	ENSMUSG00000022844	0.00025279	0.00939233	0.408393	-2.44862	3.68889	9.0327	0	0
Strap	6	2694.6	ENSMUSG00000030224	0.000129601	0.00579504	0.408606	-2.44734	50.1355	122.699	0	0
Dus1l	11	2813.94	ENSMUSG00000025155	0.000112804	0.00527218	0.409361	-2.44283	29.9068	73.0574	7.72155e-301	1.84279e-300
2610318N02Rik	16	2084.33	ENSMUSG00000049916	6.76138e-08	1.81192e-05	0.413139	-2.42049	8.91751	21.5848	4.28257e-234	8.59426e-234
Ptov1	7	2019.16	ENSMUSG00000038502	3.95311e-09	1.85599e-06	0.415017	-2.40954	41.2086	99.2938	4.17004e-295	9.82265e-295
Ccdc43	11	2017.13	ENSMUSG00000020925	8.08007e-05	0.0042151	0.41611	-2.40321	11.6257	27.9391	3.92932e-285	9.01509e-285
Trmt61a	12	1963.71	ENSMUSG00000060950	2.48184e-06	0.000298081	0.416153	-2.40296	7.16618	17.2201	1.06382e-169	1.76008e-169
Nek1	8	1916.71	ENSMUSG00000031644	0.000273595	0.00995057	0.418948	-2.38693	9.56854	22.8395	1.22153e-135	1.81177e-135
Eif2b3	4	1938.98	ENSMUSG00000028683	2.07138e-06	0.000264139	0.428861	-2.33176	15.325	35.7343	1.65135e-232	3.30175e-232
Thra	11	2013.07	ENSMUSG00000058756	1.26048e-05	0.00107599	0.429273	-2.32952	17.1694	39.9965	1.05628e-142	1.60682e-142
Chchd7	4	2165.5	ENSMUSG00000042198	9.84669e-05	0.00488974	0.430363	-2.32362	31.7274	73.7224	0	0
Gpatch4	3	1997.01	ENSMUSG00000028069	1.44104e-05	0.00121012	0.430416	-2.32333	15.9052	36.953	0	0
Pnkd	1	2007.02	ENSMUSG00000026179	5.60999e-05	0.0032192	0.431277	-2.3187	40.3088	93.464	2.68378e-267	5.86932e-267
Ube2e3	2	3930.27	ENSMUSG00000027011	3.70309e-05	0.00231206	0.432602	-2.31159	59.2402	136.939	0	0
E130308A19Rik	4	2007.02	ENSMUSG00000045071	1.99822e-05	0.00155185	0.433239	-2.30819	10.5022	24.241	1.23558e-105	1.67242e-105
Mrpl57	14	3849.62	ENSMUSG00000021967	2.30281e-05	0.00171737	0.43428	-2.30266	82.3729	189.677	0	0
Exosc2	2	3287.77	ENSMUSG00000039356	0.00017716	0.00720429	0.444678	-2.24882	24.0921	54.1787	4.41776e-280	9.98491e-280
Nop14	5	3295.89	ENSMUSG00000036693	0.000212457	0.008219	0.44504	-2.24699	19.1691	43.0727	0	0
Dynll2	11	2473.19	ENSMUSG00000020483	6.00681e-06	0.000588103	0.446126	-2.24152	30.109	67.4899	0	0
Gpr171	3	2271.15	ENSMUSG00000050075	4.69208e-05	0.00280142	0.448743	-2.22845	25.2416	56.2496	0	0
Mrps26	2	2605.17	ENSMUSG00000037740	3.13726e-07	5.73899e-05	0.450034	-2.22205	59.0599	131.234	0	0
Nbn	4	1997.01	ENSMUSG00000028224	0.000208084	0.00814468	0.450925	-2.21766	14.5267	32.2154	1.1326e-243	2.33086e-243
Agk	6	1743.16	ENSMUSG00000029916	1.60956e-05	0.00133001	0.455341	-2.19616	14.5612	31.9786	9.61815e-260	2.05984e-259
Gfer	17	2718.39	ENSMUSG00000040888	4.56896e-06	0.000491591	0.45629	-2.19159	28.9447	63.4348	0	0
Tsen15	1	2007.02	ENSMUSG00000014980	2.33049e-05	0.00171737	0.458864	-2.1793	21.0525	45.8797	0	0
Abhd14a	9	1933.37	ENSMUSG00000042210	8.08887e-07	0.000121087	0.459706	-2.17531	16.8009	36.5471	0	0
Nolc1	19	3437.43	ENSMUSG00000015176	1.68671e-05	0.00137491	0.46371	-2.15652	90.2862	194.704	0	0
Nudt9	5	3455.23	ENSMUSG00000029310	0.000111542	0.00527081	0.464031	-2.15503	22.0713	47.5643	6.21117e-260	1.33185e-259
1700017B05Rik	9	2646.5	ENSMUSG00000032300	3.30065e-05	0.00213078	0.466289	-2.14459	31.9834	68.5912	0	0
Lmo2	2	6612.57	ENSMUSG00000032698	0.000175616	0.00719818	0.469641	-2.12928	169.226	360.33	0	0
Utp18	11	2017.13	ENSMUSG00000054079	1.60558e-06	0.000215377	0.476641	-2.09801	33.2414	69.7409	0	0
Il12a	3	3674.09	ENSMUSG00000027776	0.000109657	0.00524373	0.482544	-2.07235	28.4551	58.9689	0	0
Wdr6	9	3038.21	ENSMUSG00000066357	2.41643e-06	0.000293639	0.488549	-2.04688	15.9735	32.6959	0	0
Pcnx4	12	1896.73	ENSMUSG00000034501	3.02346e-05	0.00205021	2.00881	2.00881	15.3317	7.63222	3.90299e-144	5.95831e-144
Urb2	8	2019.16	ENSMUSG00000031976	1.8731e-06	0.000244708	2.42072	2.42072	17.2408	7.12218	8.99909e-126	1.29549e-125
Fam212a	.	1907.58	ENSMUSG00000042106	1.58366e-08	5.45254e-06	2.43278	2.43278	90.7038	37.2841	0	0
Slc14a1	18	2891.17	ENSMUSG00000059336	6.44154e-07	0.000103327	2.52848	2.52848	98.2789	38.8687	0	0
Ccdc171	4	1690.19	ENSMUSG00000052407	1.69052e-05	0.00137491	2.59005	2.59005	13.9375	5.38118	1.18729e-142	1.80531e-142
Gpt	15	1698.79	ENSMUSG00000022546	3.55653e-05	0.00226762	2.60762	2.60762	25.9226	9.94111	2.89132e-83	3.64289e-83
Katnal1	5	1832.5	ENSMUSG00000041298	7.65957e-07	0.000116347	2.65899	2.65899	16.2921	6.12716	8.77641e-209	1.64164e-208
Slc41a1	1	1981.2	ENSMUSG00000013275	1.68082e-06	0.00022258	2.70713	2.70713	17.1277	6.32689	7.40717e-160	1.18655e-159
Dcaf4	12	2001	ENSMUSG00000021222	0.000206574	0.00814389	2.72768	2.72768	18.3196	6.71619	9.44792e-191	1.66589e-190
Fads1	19	1832.5	ENSMUSG00000010663	0.000231788	0.00883448	2.76786	2.76786	23.714	8.56762	0	0
Ppic	18	1913.05	ENSMUSG00000024538	3.28259e-07	5.74676e-05	2.79919	2.79919	54.1753	19.3539	0	0
E2f3	13	1927.78	ENSMUSG00000016477	8.99669e-05	0.00460034	2.86076	2.86076	56.2656	19.668	7.48967e-70	9.01956e-70
Nars2	7	1993.03	ENSMUSG00000018995	8.41381e-05	0.00436715	3.06045	3.06045	17.658	5.76975	1.69106e-190	2.97767e-190
Prkcq	2	2015.1	ENSMUSG00000026778	6.8126e-06	0.00063394	3.17003	3.17003	34.285	10.8153	0	0
Tarbp1	8	1859.74	ENSMUSG00000090290	1.28911e-05	0.00109141	3.2369	3.2369	28.2947	8.74129	0	0
Mipep	14	1977.28	ENSMUSG00000021993	0.000156854	0.00666725	3.27443	3.27443	34.1907	10.4417	1.90832e-77	2.35891e-77
Suv39h2	2	1337.9	ENSMUSG00000026646	1.26563e-08	4.66882e-06	3.43863	3.43863	18.3682	5.34171	4.69976e-115	6.56353e-115
Etfbkmt	6	1870.16	ENSMUSG00000039958	7.10161e-05	0.00384045	3.52622	3.52622	14.5813	4.13511	8.66823e-205	1.59968e-204
Prkdc	16	3126	ENSMUSG00000022672	0.000128857	0.00578678	3.8335	3.8335	31.8186	8.30015	1.78918e-261	3.8477e-261
Selp	1	2389.06	ENSMUSG00000026580	1.16979e-06	0.000165517	3.8711	3.8711	28.8208	7.44511	3.75453e-98	4.97186e-98
G6pc3	11	2160.83	ENSMUSG00000034793	1.79369e-05	0.00143621	3.98389	3.98389	54.7763	13.7495	0	0
Sdad1	5	2035.59	ENSMUSG00000029415	0.000275841	0.00999707	4.14302	4.14302	95.2427	22.9887	0	0
Ino80dos	1	1698.79	ENSMUSG00000084799	0.000148471	0.00641657	4.3268	4.3268	13.3693	3.08989	1.36897e-79	1.70239e-79
Lysmd4	7	1868.41	ENSMUSG00000043831	1.20564e-09	7.78319e-07	4.76816	4.76816	19.9166	4.17699	6.04699e-53	6.92071e-53
Gnb5	9	1655.26	ENSMUSG00000032192	5.35808e-05	0.00310919	4.96463	4.96463	15.1806	3.05775	2.69867e-84	3.41558e-84
Rtl8c	X	1914.88	ENSMUSG00000051851	7.16101e-14	1.05666e-10	5.54939	5.54939	23.9231	4.31094	0	0
Mansc1	6	1975.33	ENSMUSG00000032718	7.99719e-11	6.88358e-08	6.14298	6.14298	12.6433	2.05818	3.63651e-252	7.65779e-252
Tm7sf2	19	1887.79	ENSMUSG00000024799	1.40939e-07	3.1647e-05	7.93557	7.93557	17.3147	2.1819	1.07151e-82	1.34659e-82
Usp40	1	1914.88	ENSMUSG00000005501	2.74546e-08	8.10225e-06	8.91009	8.91009	33.309	3.73834	5.87672e-167	9.64574e-167
Ampd2	3	2013.07	ENSMUSG00000027889	6.19796e-06	0.000592766	9.53262	9.53262	109.327	11.4688	9.42931e-139	1.41522e-138
Ippk	13	1905.76	ENSMUSG00000021385	3.84047e-07	6.39809e-05	26.79	26.79	86.2465	3.21935	6.47544e-32	6.94114e-32
AI606181	19	1973.39	ENSMUSG00000074873	1.90319e-05	0.00150062	33.335	33.335	88.7359	2.66194	1.16789e-06	1.17609e-06
Bulk BM: KO*GMP vs WT*GMP
Parameters:
FDR: <0.01
FC: <-2 or >2
Total: 82
Upregulated: 37
Downregualted: 45
Feature ID	Chromosome	Total counts	Ensembl ID	P-value (KO*GMP vs. WT*GMP)	FDR step up (KO*GMP vs. WT*GMP)	Ratio (KO*GMP vs. WT*GMP)	Fold change (KO*GMP vs. WT*GMP)	LSMean(KO*GMP) (KO*GMP vs. WT*GMP)	LSMean(WT*GMP) (KO*GMP vs. WT*GMP)	P-value (Genotype * Cell Type)	FDR step up (Genotype * Cell Type)
Pcdh11x	X	174825	ENSMUSG00000034755	1.18209e-09	1.74425e-07	5.68946	5.68946	13.2712	2.33259	1.27917e-203	2.3489e-203
Chst14	2	126970	ENSMUSG00000074916	0.000148059	0.00372088	4.85056	4.85056	11.7804	2.42867	2.5799e-124	3.69492e-124
Ccnb1ip1	14	167794	ENSMUSG00000071470	3.57939e-06	0.000173575	4.83416	4.83416	10.6103	2.19486	1.84133e-25	1.93894e-25
Bdh1	16	133516	ENSMUSG00000046598	0.000190669	0.00448474	4.55659	4.55659	8.37443	1.83787	1.68501e-299	4.01118e-299
Zfp938	10	153484	ENSMUSG00000062931	0.000538136	0.00971721	4.39213	4.39213	11.6097	2.64329	6.4364e-138	9.63361e-138
Tshr	12	111287	ENSMUSG00000020963	1.58419e-18	1.0227e-15	3.71229	3.71229	14.3341	3.86127	4.77788e-84	6.04122e-84
Zranb3	1	99711.2	ENSMUSG00000036086	1.02087e-06	5.92392e-05	3.27173	3.27173	7.69647	2.35241	4.12344e-97	5.43808e-97
Hs1bp3	12	197103	ENSMUSG00000020605	0.000200819	0.00467175	3.26657	3.26657	8.53167	2.61181	8.38534e-58	9.73937e-58
Fdxr	11	335450	ENSMUSG00000018861	3.15456e-06	0.000157408	3.06897	3.06897	17.6437	5.74907	1.91315e-195	3.42952e-195
Nek1	8	192230	ENSMUSG00000031644	2.97285e-07	1.98107e-05	3.04057	3.04057	21.6894	7.13331	1.22153e-135	1.81177e-135
Repin1	6	119317	ENSMUSG00000052751	0.000375579	0.00738924	2.94717	2.94717	6.25689	2.12301	3.41757e-137	5.09823e-137
Cisd3	11	250255	ENSMUSG00000078695	0.000170395	0.00417064	2.89338	2.89338	15.4474	5.33887	6.89135e-298	1.63409e-297
Bag3	7	291302	ENSMUSG00000030847	2.58736e-05	0.000941015	2.88789	2.88789	9.39337	3.25267	0	0
Pex11g	8	125484	ENSMUSG00000069633	0.000247298	0.00544635	2.67777	2.67777	7.66903	2.86396	9.63465e-67	1.14822e-66
Lpar6	14	723067	ENSMUSG00000033446	4.01501e-06	0.000191111	2.50811	2.50811	29.9513	11.9418	0	0
Ift52	2	785016	ENSMUSG00000017858	0.000288971	0.0060914	2.48325	2.48325	37.6922	15.1786	1.13361e-147	1.7505e-147
Aig1	10	190052	ENSMUSG00000019806	3.11068e-06	0.000155972	2.46203	2.46203	16.0071	6.50161	9.96182e-231	1.98258e-230
Tmem218	9	158225	ENSMUSG00000032121	6.09416e-05	0.00187341	2.39029	2.39029	12.9644	5.4238	5.5403e-110	7.6088e-110
Avpi1	19	132309	ENSMUSG00000018821	4.47127e-10	7.57111e-08	2.36674	2.36674	11.1161	4.69681	4.19351e-239	8.51647e-239
Clybl	14	194316	ENSMUSG00000025545	3.77541e-07	2.40717e-05	2.36023	2.36023	13.9421	5.90709	5.51071e-256	1.16975e-255
Pstk	7	386862	ENSMUSG00000063179	2.91913e-05	0.00103259	2.31949	2.31949	29.6482	12.7822	0	0
Extl2	3	190464	ENSMUSG00000027963	0.000239351	0.00535416	2.31791	2.31791	12.1097	5.2244	7.26383e-46	8.12432e-46
Ranbp10	8	601472	ENSMUSG00000037415	0.000149076	0.00372834	2.30014	2.30014	27.762	12.0697	1.56476e-218	3.00192e-218
Pctp	11	576258	ENSMUSG00000020553	0.000329694	0.00674338	2.27233	2.27233	22.3768	9.84751	2.60993e-91	3.38795e-91
Hoxa7	6	206662	ENSMUSG00000038236	2.34235e-08	2.05035e-06	2.23771	2.23771	18.8533	8.42524	0	0
Creld1	6	157895	ENSMUSG00000030284	1.71049e-09	2.35569e-07	2.23736	2.23736	9.81474	4.38676	4.46961e-174	7.48365e-174
Nat6	.	430612	ENSMUSG00000079334	0.000320459	0.00664663	2.23034	2.23034	26.2906	11.7877	3.33483e-158	5.31811e-158
Hddc3	7	122756	ENSMUSG00000030532	1.75028e-08	1.61486e-06	2.21173	2.21173	8.87889	4.01446	1.00579e-108	1.37563e-108
Vamp7	.	642164	ENSMUSG00000051412	5.44334e-05	0.00172467	2.19263	2.19263	43.0212	19.6208	1.92298e-234	3.86579e-234
Guca1a	17	323516	ENSMUSG00000023982	8.61787e-10	1.36945e-07	2.17826	2.17826	27.7148	12.7234	0	0
Mansc1	6	100259	ENSMUSG00000032718	1.37261e-17	8.3398e-15	2.14239	2.14239	12.7019	5.92883	3.63651e-252	7.65779e-252
Clpb	7	234779	ENSMUSG00000001829	0.000491333	0.00918056	2.10808	2.10808	25.7759	12.2272	4.68435e-210	8.802e-210
Polr3c	3	1.24706e+06	ENSMUSG00000028099	0.000511701	0.00940838	2.10008	2.10008	40.1526	19.1195	0	0
Tmem39b	4	306313	ENSMUSG00000053730	7.72165e-09	8.48478e-07	2.08711	2.08711	22.7736	10.9115	2.15219e-189	3.77676e-189
Gm14327	2	96642.1	ENSMUSG00000074521	1.84936e-06	9.94897e-05	2.05304	2.05304	7.45732	3.63234	4.83867e-162	7.80185e-162
Fkbp11	15	189862	ENSMUSG00000003355	3.24599e-126	3.35279e-122	2.04329	2.04329	83.4876	40.8594	0	0
Mtg1	7	251137	ENSMUSG00000039018	4.98593e-05	0.00162572	2.00488	2.00488	20.9082	10.4287	2.10809e-237	4.26031e-237
Plp2	X	1.50826e+07	ENSMUSG00000031146	0.000117855	0.00314553	0.494354	-2.02284	60.384	122.147	0	0
Gm42047	8	1.00155e+06	ENSMUSG00000110631	0.000321813	0.00664801	0.477372	-2.0948	15.2112	31.8645	0	0
Tomm20	8	3.14846e+06	ENSMUSG00000093904	1.89157e-16	9.60161e-14	0.476574	-2.09831	120.027	251.854	0	0
Nubp1	16	1.04105e+06	ENSMUSG00000022503	2.04615e-06	0.000108383	0.47637	-2.09921	25.996	54.571	0	0
Wdr5	2	1.01876e+06	ENSMUSG00000026917	1.57405e-06	8.55703e-05	0.474606	-2.10701	23.1528	48.7832	1.42646e-72	1.73626e-72
Gtf2ird1	5	104015	ENSMUSG00000023079	9.06288e-06	0.000394981	0.472241	-2.11756	4.88061	10.335	3.44781e-63	4.0686e-63
E2f6	12	189111	ENSMUSG00000057469	0.000500471	0.00926409	0.471749	-2.11977	9.71514	20.5939	3.57096e-210	6.71359e-210
Cyb5r4	9	4.39608e+06	ENSMUSG00000032872	7.96229e-05	0.00227818	0.465927	-2.14626	35.4212	76.0229	0	0
Plaa	4	1.01897e+06	ENSMUSG00000028577	3.35605e-07	2.18017e-05	0.464815	-2.15139	21.7794	46.8561	0	0
Lyz2	10	4.45728e+08	ENSMUSG00000069516	1.57321e-06	8.55703e-05	0.464803	-2.15145	1360.71	2927.5	0	0
Ccnd3	17	1.4318e+07	ENSMUSG00000034165	1.61056e-05	0.000632529	0.463903	-2.15562	78.8229	169.912	0	0
Sytl1	4	298062	ENSMUSG00000028860	1.05343e-09	1.57694e-07	0.458359	-2.1817	6.61971	14.4422	1.06248e-184	1.84164e-184
Hist1h2ai	13	487880	ENSMUSG00000071516	1.34254e-06	7.57763e-05	0.456891	-2.18871	8.85867	19.389	2.62995e-241	5.36959e-241
Stx3	19	306659	ENSMUSG00000041488	0.000130287	0.00336836	0.454455	-2.20044	5.56413	12.2435	0	0
Hist2h3b	3	269903	ENSMUSG00000074403	7.34926e-08	5.70756e-06	0.450576	-2.21938	6.63885	14.7342	6.14715e-108	8.38757e-108
Bambi	18	153787	ENSMUSG00000024232	1.76741e-05	0.000683729	0.447268	-2.2358	8.738	19.5364	1.26569e-133	1.86708e-133
Nudt18	14	452842	ENSMUSG00000045211	6.4413e-05	0.00193408	0.445806	-2.24313	7.2848	16.3407	3.00366e-63	3.5461e-63
Tmem150b	7	232989	ENSMUSG00000046456	0.000449902	0.00858973	0.443756	-2.25349	6.46356	14.5656	0	0
Btnl9	11	112676	ENSMUSG00000040283	5.7082e-12	1.31022e-09	0.434464	-2.30168	3.69962	8.51535	2.45586e-207	4.56726e-207
Hist1h3i	13	398760	ENSMUSG00000101972	3.20583e-06	0.000159197	0.430311	-2.3239	10.8407	25.1927	1.62656e-240	3.31311e-240
Msantd3	4	353071	ENSMUSG00000039693	1.30326e-05	0.000519745	0.424378	-2.35639	16.2466	38.2834	1.52689e-200	2.77908e-200
Gm47283	Y	1.21779e+06	ENSMUSG00000096768	2.54121e-17	1.45823e-14	0.418513	-2.38941	24.5901	58.7558	0	0
Mrgbp	2	536318	ENSMUSG00000027569	1.47119e-06	8.16987e-05	0.412927	-2.42174	10.0511	24.341	7.12968e-223	1.3866e-222
Nfatc3	8	1.53243e+06	ENSMUSG00000031902	0.000236644	0.0053369	0.405756	-2.46454	12.504	30.8166	0	0
Tmem9b	7	2.13935e+06	ENSMUSG00000031021	1.22625e-08	1.18373e-06	0.397396	-2.51638	21.3669	53.7672	2.1638e-104	2.91355e-104
Spg21	9	2.45319e+06	ENSMUSG00000032388	2.1759e-09	2.80936e-07	0.396917	-2.51942	32.4694	81.8039	0	0
Gfer	17	585659	ENSMUSG00000040888	1.03816e-09	1.57693e-07	0.39667	-2.52099	23.914	60.2869	0	0
Cry1	10	483639	ENSMUSG00000020038	0.000126698	0.00332993	0.394326	-2.53597	7.00994	17.777	2.24985e-22	2.34948e-22
Orc1	4	96459.8	ENSMUSG00000028587	2.95788e-05	0.00104089	0.386918	-2.58453	4.33754	11.2105	1.68194e-121	2.38899e-121
Enpp5	17	148066	ENSMUSG00000023960	5.85119e-05	0.00182039	0.381967	-2.61803	5.02407	13.1531	1.19731e-61	1.40694e-61
Ndfip1	18	3.33186e+06	ENSMUSG00000024425	1.12478e-06	6.45434e-05	0.378676	-2.64078	27.0579	71.454	6.02161e-222	1.16671e-221
Slc25a10	11	263669	ENSMUSG00000025792	0.000204538	0.00472633	0.365122	-2.73881	8.06028	22.0756	1.2694e-156	2.01624e-156
Serpine2	1	229476	ENSMUSG00000026249	4.9643e-36	1.28191e-32	0.365042	-2.73941	16.0425	43.9469	0	0
G430095P16Rik	8	311444	ENSMUSG00000074203	0.000208374	0.00479353	0.35937	-2.78264	6.38674	17.772	0	0
Hist1h2ak	13	539962	ENSMUSG00000063021	8.60511e-07	5.02159e-05	0.357627	-2.79621	14.9147	41.7045	1.54398e-205	2.85751e-205
Fbxo9	9	1.00693e+06	ENSMUSG00000001366	3.29952e-05	0.00114365	0.349996	-2.85718	11.8674	33.9073	4.13659e-166	6.77129e-166
Egfl7	2	162815	ENSMUSG00000026921	1.64136e-23	1.69536e-20	0.3271	-3.05717	11.2084	34.2659	0	0
Hist1h2ag	13	590717	ENSMUSG00000069301	8.06932e-15	3.33392e-12	0.323056	-3.09544	17.3391	53.6722	9.459721005E-315	2.3425907037E-314
Gclc	9	699101	ENSMUSG00000032350	0.00023957	0.00535416	0.319059	-3.13421	7.44791	23.3433	0	0
Itih5	2	310411	ENSMUSG00000025780	0.000512755	0.00940838	0.314955	-3.17506	2.30874	7.33038	2.29223e-162	3.70003e-162
Hist1h2an	13	918323	ENSMUSG00000069309	9.90428e-10	1.52688e-07	0.311359	-3.21173	14.7878	47.4944	0	0
Hist1h3g	13	207251	ENSMUSG00000099517	1.88388e-08	1.69205e-06	0.306576	-3.26184	4.28936	13.9912	4.76977e-115	6.66039e-115
Peli2	14	519905	ENSMUSG00000021846	0.000172453	0.00420111	0.288919	-3.46118	4.85872	16.8169	3.81779e-96	5.0196e-96
Hist1h2af	13	869282	ENSMUSG00000061991	8.97833e-09	9.35365e-07	0.272526	-3.66937	18.2851	67.095	2.06235e-222	4.00113e-222
Hist1h3a	13	292242	ENSMUSG00000069265	5.35804e-08	4.35773e-06	0.177179	-5.64401	2.67076	15.0738	1.16477e-268	2.55759e-268
Bulk BM: KO*PMN vs WT*PMN
Parameters:
FDR: <0.01
FC: <-2 or >2
Total: 161
Upregulated: 36
Downregualted: 125
Feature ID	Chromosome	Total counts	Ensembl ID	P-value (KO*PMN vs. WT*PMN)	FDR step up (KO*PMN vs. WT*PMN)	Ratio (KO*PMN vs. WT*PMN)	Fold change (KO*PMN vs. WT*PMN)	LSMean(KO*PMN) (KO*PMN vs. WT*PMN)	LSMean(WT*PMN) (KO*PMN vs. WT*PMN)	P-value (Genotype * Cell Type)	FDR step up (Genotype * Cell Type)
Pcdh11x	X	174825	ENSMUSG00000034755	2.59578e-184	8.37868e-182	6.16353	6.16353	11.037	1.79069	1.27917e-203	2.3489e-203
Gm11505	11	861902	ENSMUSG00000085872	1.64739e-06	4.55456e-06	5.69226	5.69226	14.3863	2.52735	0	0
Cxcr1	1	526751	ENSMUSG00000048480	9.40038e-233	8.09138e-230	4.81766	4.81766	42.2159	8.76272	0	0
Rgs1	1	327370	ENSMUSG00000026358	6.48977e-10	2.26845e-09	3.68034	3.68034	8.61559	2.34098	0	0
Cd14	18	1.42002e+06	ENSMUSG00000051439	1.79204e-225	1.234e-222	3.50902	3.50902	88.2422	25.1473	0	0
Lipg	18	156872	ENSMUSG00000053846	1.45958e-151	2.39302e-149	3.45198	3.45198	9.88912	2.86477	1.21273e-204	2.23523e-204
Clec4n	6	707412	ENSMUSG00000023349	1.03123e-38	1.08579e-37	3.42108	3.42108	48.6424	14.2184	5.30006e-63	6.24863e-63
Mpo	11	1.38039e+07	ENSMUSG00000009350	8.1496e-08	2.49488e-07	3.41482	3.41482	84.4479	24.7298	0	0
Ctsg	14	7.68045e+06	ENSMUSG00000040314	5.30605e-05	0.000127605	3.26058	3.26058	38.2915	11.7438	0	0
1700006J14Rik	10	338624	ENSMUSG00000034764	3.48615e-89	1.41766e-87	3.22583	3.22583	14.8184	4.59366	1.59246e-285	3.65847e-285
Wfdc17	11	1.75287e+07	ENSMUSG00000069792	4.44521e-138	5.59933e-136	3.11229	3.11229	1067.72	343.064	0	0
Commd10	18	600867	ENSMUSG00000042705	7.10386e-27	5.24863e-26	2.93614	2.93614	12.3237	4.19725	0	0
Fam20c	5	249758	ENSMUSG00000025854	4.03987e-38	4.17278e-37	2.89005	2.89005	5.91669	2.04726	0	0
Gnb5	9	121373	ENSMUSG00000032192	2.54075e-68	6.03297e-67	2.83167	2.83167	5.27483	1.8628	2.69867e-84	3.41558e-84
Ccl3	11	1.02871e+06	ENSMUSG00000000982	1.60788e-05	4.07854e-05	2.78885	2.78885	24.7699	8.88174	0	0
Mif	10	6.43313e+06	ENSMUSG00000033307	4.0802e-104	2.31563e-102	2.60153	2.60153	108.194	41.5886	0	0
Blvrb	7	2.9531e+06	ENSMUSG00000040466	1.84393e-143	2.50604e-141	2.58398	2.58398	48.5987	18.8077	0	0
Gbp2	3	948238	ENSMUSG00000028270	7.49234e-24	4.95127e-23	2.58335	2.58335	33.643	13.023	1.60632e-225	3.15371e-225
Prnp	2	179562	ENSMUSG00000079037	3.95685e-57	6.84595e-56	2.49225	2.49225	8.35528	3.3525	3.07746e-112	4.25701e-112
Eps8l1	7	151150	ENSMUSG00000006154	9.39661e-27	6.87864e-26	2.4878	2.4878	5.64196	2.26785	2.40592e-75	2.95561e-75
Ccl4	11	1.01278e+06	ENSMUSG00000018930	0.000271284	0.000610079	2.48737	2.48737	18.6584	7.50124	0	0
Spp1	5	435404	ENSMUSG00000029304	4.82243e-43	5.76515e-42	2.31264	2.31264	21.6603	9.36602	4.78894e-85	6.07603e-85
Cyp51	5	410344	ENSMUSG00000001467	1.86908e-47	2.56044e-46	2.31112	2.31112	10.1033	4.37159	2.69555e-211	5.08351e-211
Ighv8-10	12	130933	ENSMUSG00000106325	8.21213e-61	1.61876e-59	2.25417	2.25417	7.48783	3.32177	1.72416e-87	2.20543e-87
Hist1h4m	13	358463	ENSMUSG00000069306	1.90583e-39	2.03782e-38	2.17728	2.17728	12.5548	5.76627	1.47608e-66	1.75833e-66
Prtn3	10	2.94425e+07	ENSMUSG00000057729	2.33124e-30	1.90351e-29	2.15186	2.15186	181.332	84.2677	0	0
Pmvk	3	1.11404e+06	ENSMUSG00000027952	5.13698e-137	6.39275e-135	2.13098	2.13098	39.8447	18.6978	9.50592e-210	1.78424e-209
Mt1	8	1.76294e+06	ENSMUSG00000031765	1.14183e-14	5.20247e-14	2.12827	2.12827	18.0485	8.48039	0	0
Csrp2	10	1.82813e+06	ENSMUSG00000020186	4.41898e-46	5.82932e-45	2.12692	2.12692	17.7285	8.33526	0	0
Ctsl	13	2.49732e+06	ENSMUSG00000021477	1.45461e-123	1.35358e-121	2.10896	2.10896	39.6262	18.7894	0	0
P4ha1	10	515515	ENSMUSG00000019916	2.66576e-22	1.67181e-21	2.1005	2.1005	13.4383	6.39769	1.3093e-253	2.76447e-253
Casp6	3	671078	ENSMUSG00000027997	1.08242e-10	3.96044e-10	2.08885	2.08885	7.71724	3.69449	0	0
4933412O06Rik	13	128922	ENSMUSG00000113960	4.87062e-59	9.03208e-58	2.03499	2.03499	7.24518	3.56029	6.45618e-98	8.54071e-98
Anxa4	6	559493	ENSMUSG00000029994	1.17478e-23	7.70435e-23	2.02745	2.02745	7.44956	3.67434	0	0
Ifi47	11	1.69543e+06	ENSMUSG00000078920	6.19828e-06	1.62699e-05	2.00797	2.00797	17.2064	8.56908	0	0
Cystm1	18	469793	ENSMUSG00000046727	1.4196e-220	8.62533e-218	2.00581	2.00581	27.3058	13.6133	0	0
Phlda1	10	1.01176e+06	ENSMUSG00000020205	1.24149e-68	2.96836e-67	0.499745	-2.00102	26.173	52.3726	0	0
Cish	9	181277	ENSMUSG00000032578	2.1068e-10	7.58493e-10	0.497448	-2.01026	2.22209	4.46698	0	0
Fam46c	.	319958	ENSMUSG00000044468	7.56007e-14	3.27688e-13	0.496476	-2.0142	3.96416	7.9846	0	0
Jup	11	156303	ENSMUSG00000001552	4.94307e-16	2.39591e-15	0.49603	-2.01601	2.63594	5.31407	4.39264e-23	4.59366e-23
Nsmf	2	202000	ENSMUSG00000006476	1.65877e-05	4.20041e-05	0.495637	-2.0176	3.20738	6.47123	1.28314e-16	1.31968e-16
Rbm38	2	4.27067e+06	ENSMUSG00000027510	2.82813e-87	1.07396e-85	0.49507	-2.01992	68.4616	138.287	0	0
Lpcat4	2	770275	ENSMUSG00000027134	4.53291e-30	3.67219e-29	0.494867	-2.02074	14.3176	28.9321	3.65239e-165	5.95604e-165
Siglecf	7	170746	ENSMUSG00000039013	1.062e-07	3.21023e-07	0.494735	-2.02129	3.79729	7.6754	5.56342e-111	7.66093e-111
Ly6d	15	1.9529e+07	ENSMUSG00000034634	1.98384e-05	4.98325e-05	0.491074	-2.03635	22.6148	46.0518	0	0
Golm1	13	328653	ENSMUSG00000021556	8.40543e-09	2.74659e-08	0.490622	-2.03823	3.84236	7.83162	4.68315e-190	8.23358e-190
Mtss1	15	1.70662e+06	ENSMUSG00000022353	2.29508e-05	5.72743e-05	0.490124	-2.0403	3.47602	7.09212	0	0
Rnd1	15	406541	ENSMUSG00000054855	1.29121e-12	5.20567e-12	0.490013	-2.04076	10.9071	22.2587	7.23343e-143	1.101e-142
Mylip	13	1.983e+06	ENSMUSG00000038175	1.53612e-32	1.33221e-31	0.488658	-2.04642	22.9908	47.0488	0	0
Klhl25	7	317574	ENSMUSG00000055652	3.27356e-09	1.0939e-08	0.488559	-2.04684	5.25217	10.7503	1.65127e-16	1.69762e-16
Serpine2	1	229476	ENSMUSG00000026249	1.95041e-24	1.315e-23	0.488264	-2.04807	3.49812	7.16441	0	0
Cdk5r1	11	332875	ENSMUSG00000048895	6.55622e-16	3.16297e-15	0.487535	-2.05114	7.35809	15.0924	3.64977e-54	4.18918e-54
Lilra6	7	1.75292e+06	ENSMUSG00000030427	7.67544e-29	5.99695e-28	0.487254	-2.05232	34.2272	70.2452	0	0
Dab2ip	2	459929	ENSMUSG00000026883	4.3504e-34	3.98363e-33	0.487213	-2.05249	11.2325	23.0545	3.71434e-152	5.8147e-152
Slc2a9	5	231889	ENSMUSG00000005107	4.422e-07	1.27762e-06	0.486724	-2.05455	2.09815	4.31076	2.30233e-69	2.76714e-69
Cdk2ap2	19	1.85467e+07	ENSMUSG00000024856	3.23205e-83	1.11279e-81	0.485675	-2.05899	389.227	801.415	0	0
Rogdi	16	2.23938e+06	ENSMUSG00000022540	8.68201e-71	2.19795e-69	0.483902	-2.06653	44.8109	92.6033	3.27996e-299	7.80255e-299
Arap2	5	427362	ENSMUSG00000037999	2.19495e-05	5.48818e-05	0.480864	-2.07959	2.53766	5.27728	0	0
Pde3b	7	436993	ENSMUSG00000030671	2.03995e-07	6.05129e-07	0.480725	-2.08019	4.03212	8.38759	0	0
E330009J07Rik	6	406932	ENSMUSG00000037172	5.79782e-31	4.81784e-30	0.480038	-2.08317	8.26551	17.2185	4.63289e-61	5.43353e-61
Ebi3	17	2.23554e+06	ENSMUSG00000003206	2.16206e-106	1.29086e-104	0.479903	-2.08375	52.0362	108.431	0	0
Krt83	15	499406	ENSMUSG00000067613	2.27067e-42	2.66519e-41	0.478316	-2.09067	13.7231	28.6905	1.18485e-307	2.88435e-307
Cd55	1	1.51242e+06	ENSMUSG00000026399	1.87847e-23	1.22569e-22	0.477201	-2.09555	15.3326	32.1303	0	0
Tspan13	12	5.35803e+06	ENSMUSG00000020577	1.06904e-51	1.63103e-50	0.476781	-2.0974	76.1363	159.688	0	0
Fut7	2	333882	ENSMUSG00000036587	2.87026e-10	1.0216e-09	0.476627	-2.09808	4.31002	9.04274	0	0
Itga6	2	271632	ENSMUSG00000027111	3.21335e-12	1.2746e-11	0.474407	-2.10789	2.60206	5.48487	4.35504e-232	8.70082e-232
Nat8l	5	485053	ENSMUSG00000048142	2.27651e-18	1.22533e-17	0.472781	-2.11514	8.90565	18.8367	8.09169e-89	1.04045e-88
Ccnd2	6	1.44969e+06	ENSMUSG00000000184	0.000384547	0.000849804	0.46958	-2.12956	6.23581	13.2795	0	0
St3gal6	16	926337	ENSMUSG00000022747	2.14443e-24	1.44393e-23	0.469346	-2.13063	16.8479	35.8966	4.59468e-259	9.81561e-259
Dglucy	12	268076	ENSMUSG00000021185	9.66844e-07	2.72707e-06	0.467834	-2.13751	3.84494	8.21861	2.22244e-101	2.96814e-101
Agpat4	17	721836	ENSMUSG00000023827	1.78772e-07	5.32756e-07	0.466382	-2.14417	5.78206	12.3977	0	0
Rab44	17	2.25593e+06	ENSMUSG00000064147	1.47094e-93	6.54884e-92	0.466319	-2.14445	51.9364	111.375	0	0
Acvrl1	15	882667	ENSMUSG00000000530	1.14565e-67	2.67121e-66	0.465609	-2.14773	21.2565	45.6532	9.23354e-243	1.89496e-242
H2-Aa	17	1.37136e+07	ENSMUSG00000036594	0.00147125	0.00303931	0.465457	-2.14842	14.7909	31.777	0	0
Tob1	11	1.53239e+06	ENSMUSG00000037573	3.143e-71	8.0158e-70	0.463744	-2.15636	36.5197	78.7497	0	0
Ccdc180	4	1.28847e+06	ENSMUSG00000035539	4.00622e-50	5.86122e-49	0.463703	-2.15655	31.9883	68.9843	7.54112e-289	1.75196e-288
Hist1h2af	13	869282	ENSMUSG00000061991	1.64517e-12	6.59664e-12	0.462684	-2.1613	6.70271	14.4866	2.06235e-222	4.00113e-222
Cd74	18	6.04835e+07	ENSMUSG00000024610	5.56602e-07	1.59876e-06	0.460419	-2.17193	68.6229	149.044	0	0
Stfa2l1	16	7.76277e+06	ENSMUSG00000059657	1.17709e-64	2.55424e-63	0.4597	-2.17533	216.802	471.616	0	0
Plekhm3	1	1.06847e+06	ENSMUSG00000051344	5.43575e-09	1.79418e-08	0.456426	-2.19094	9.38224	20.5559	0	0
Sytl1	4	298062	ENSMUSG00000028860	9.05191e-27	6.63101e-26	0.455913	-2.1934	4.89214	10.7304	1.06248e-184	1.84164e-184
Trpm2	10	1.96546e+06	ENSMUSG00000009292	1.92139e-96	9.23069e-95	0.455528	-2.19525	52.7682	115.84	0	0
Ptprcap	19	6.58072e+06	ENSMUSG00000045826	1.13973e-12	4.60753e-12	0.455181	-2.19693	8.14407	17.8919	0	0
Bmf	2	542085	ENSMUSG00000040093	0.00253751	0.00509327	0.45515	-2.19708	3.58977	7.88699	0	0
Hist1h2ak	13	539962	ENSMUSG00000063021	7.64474e-13	3.12599e-12	0.451968	-2.21255	5.18405	11.47	1.54398e-205	2.85751e-205
Ly6g5b	17	187016	ENSMUSG00000043807	2.59674e-33	2.30824e-32	0.451582	-2.21444	4.24291	9.39564	1.01005e-97	1.33514e-97
Myadm	7	3.37445e+06	ENSMUSG00000068566	4.19124e-87	1.57997e-85	0.450205	-2.22121	62.3323	138.453	0	0
N4bp3	11	336392	ENSMUSG00000001053	0.00157056	0.00323282	0.447772	-2.23328	2.49025	5.56143	0	0
Gm8439	4	102723	ENSMUSG00000091297	3.15059e-25	2.19437e-24	0.447426	-2.23501	2.09473	4.68173	1.73107e-39	1.89912e-39
Tango6	8	244572	ENSMUSG00000041949	2.13442e-26	1.54603e-25	0.44539	-2.24522	3.3026	7.41508	4.56882e-20	4.73619e-20
Ablim1	19	1.81725e+06	ENSMUSG00000025085	0.00264992	0.00530137	0.444453	-2.24996	2.4369	5.48293	0	0
Gm19951	12	283033	ENSMUSG00000113136	0.00103339	0.00217382	0.439408	-2.27579	2.74156	6.23921	0	0
H2-Eb1	17	9.15198e+06	ENSMUSG00000060586	0.00416003	0.00810735	0.43898	-2.27801	8.43874	19.2235	0	0
Cd79b	11	1.3339e+07	ENSMUSG00000040592	2.0116e-06	5.50843e-06	0.437064	-2.288	13.9471	31.9109	0	0
Unc119	11	2.44798e+06	ENSMUSG00000002058	5.04539e-118	4.0714e-116	0.435966	-2.29376	48.9556	112.292	0	0
Cd19	7	2.67813e+06	ENSMUSG00000030724	0.000707555	0.00152067	0.43418	-2.30319	3.00278	6.91597	0	0
Tmem268	4	427861	ENSMUSG00000045917	4.10552e-05	9.95912e-05	0.433723	-2.30562	4.12944	9.52092	6.95486e-305	1.68315e-304
Itgb3	11	454077	ENSMUSG00000020689	4.87555e-39	5.16508e-38	0.431699	-2.31643	7.6476	17.7151	9.17654e-96	1.20514e-95
Gm33326	8	142927	ENSMUSG00000109921	6.15718e-24	4.08724e-23	0.430172	-2.32465	3.285	7.63648	3.0351e-64	3.59431e-64
Nlrp3	11	1.164e+06	ENSMUSG00000032691	1.53505e-47	2.10845e-46	0.429924	-2.32599	24.7156	57.4882	1.0046e-213	1.90255e-213
Lhx1	11	310503	ENSMUSG00000018698	2.92994e-30	2.3867e-29	0.429657	-2.32744	7.80923	18.1755	1.70081e-108	2.32468e-108
Flvcr1	1	572371	ENSMUSG00000066595	1.06328e-24	7.26842e-24	0.429111	-2.3304	9.3952	21.8946	3.83825e-94	5.02094e-94
Trim37	11	388432	ENSMUSG00000018548	3.03036e-18	1.62432e-17	0.427023	-2.34179	3.20794	7.51234	3.60381e-203	6.60815e-203
Stk39	2	847716	ENSMUSG00000027030	1.08142e-105	6.31072e-104	0.426247	-2.34606	20.3233	47.6796	0	0
Bank1	3	1.3924e+06	ENSMUSG00000037922	1.74379e-13	7.38787e-13	0.425262	-2.35149	4.4761	10.5255	0	0
Slc6a13	6	472622	ENSMUSG00000030108	2.06715e-55	3.45495e-54	0.424874	-2.35364	9.78151	23.0222	1.02095e-231	2.03737e-231
Cables2	2	619408	ENSMUSG00000038990	8.01786e-27	5.89441e-26	0.424602	-2.35515	9.04787	21.3091	6.40296e-49	7.23194e-49
Slc25a37	14	1.31105e+06	ENSMUSG00000034248	1.3823e-53	2.21019e-52	0.42324	-2.36272	22.0104	52.0045	1.2181e-236	2.45978e-236
P2rx1	11	107217	ENSMUSG00000020787	8.67148e-30	6.93785e-29	0.422265	-2.36818	1.56935	3.7165	6.95364e-178	1.18035e-177
2021-09-06	X	1.15371e+06	ENSMUSG00000050379	3.80634e-16	1.85451e-15	0.420326	-2.37911	6.75923	16.0809	0	0
Pced1b	15	354855	ENSMUSG00000044250	3.25423e-08	1.02385e-07	0.419294	-2.38496	3.07423	7.33191	6.33665e-239	1.28512e-238
Tlr5	1	155671	ENSMUSG00000079164	1.45711e-17	7.60126e-17	0.414666	-2.41158	3.28131	7.91315	3.88101e-21	4.03615e-21
Swap70	7	1.37915e+06	ENSMUSG00000031015	5.83192e-06	1.53316e-05	0.406245	-2.46157	6.26975	15.4334	0	0
Eef2k	7	691499	ENSMUSG00000035064	1.13934e-09	3.92015e-09	0.40546	-2.46633	6.60481	16.2897	0	0
Gm1673	5	664038	ENSMUSG00000070858	3.99073e-30	3.24314e-29	0.403147	-2.48048	10.5524	26.1751	1.30289e-184	2.25799e-184
Ifit1bl2	19	504882	ENSMUSG00000067297	1.02041e-35	9.85954e-35	0.40273	-2.48305	12.2737	30.4763	2.34805e-220	4.53327e-220
B4galt5	2	655988	ENSMUSG00000017929	1.39297e-16	6.93061e-16	0.398055	-2.51222	5.59785	14.063	0	0
Gabbr1	17	511205	ENSMUSG00000024462	6.82066e-46	8.94043e-45	0.396477	-2.52221	9.77284	24.6492	2.33633e-200	4.25082e-200
Hist1h2ag	13	590717	ENSMUSG00000069301	1.1458e-19	6.49559e-19	0.392482	-2.54789	4.56738	11.6372	9.459721005E-315	2.3425907037E-314
Abcg1	17	723789	ENSMUSG00000024030	2.51158e-22	1.57703e-21	0.392386	-2.54851	9.21184	23.4765	2.86801e-97	3.78336e-97
Pnpla1	17	122786	ENSMUSG00000043286	1.54465e-22	9.74036e-22	0.388642	-2.57306	2.59463	6.67613	9.72061e-55	1.11834e-54
Skint3	4	238974	ENSMUSG00000070868	1.83017e-06	5.03432e-06	0.388452	-2.57432	2.12148	5.46138	0	0
Haao	17	618174	ENSMUSG00000000673	4.40273e-15	2.04386e-14	0.383418	-2.60812	4.97879	12.9853	0	0
Selenop	15	3.3234e+06	ENSMUSG00000064373	7.8712e-46	1.02783e-44	0.371772	-2.68982	19.3046	51.926	0	0
Rab37	11	293855	ENSMUSG00000020732	1.0956e-46	1.4735e-45	0.369888	-2.70352	3.98474	10.7728	0	0
S1pr1	3	626769	ENSMUSG00000045092	0.000146836	0.00033892	0.367079	-2.72421	1.54536	4.20989	0	0
Mfsd6	1	1.44339e+06	ENSMUSG00000041439	2.44699e-115	1.85845e-113	0.364699	-2.74199	24.7386	67.8329	1.6039e-189	2.81508e-189
Mzb1	18	2.71893e+06	ENSMUSG00000024353	1.3345e-05	3.40179e-05	0.364352	-2.7446	2.7122	7.44389	0	0
Cd244	.	598547	ENSMUSG00000004709	3.61876e-07	1.05291e-06	0.351654	-2.8437	5.62906	16.0074	0	0
Krt80	15	837733	ENSMUSG00000037185	1.37406e-20	8.0732e-20	0.346057	-2.88969	8.00506	23.1322	0	0
Gm5483	16	7.64294e+06	ENSMUSG00000079597	1.17037e-115	9.08933e-114	0.345397	-2.89522	171.825	497.471	0	0
Cd79a	7	1.9411e+07	ENSMUSG00000003379	6.79084e-12	2.64889e-11	0.325575	-3.07149	15.2372	46.801	0	0
Igkc	6	1.31076e+07	ENSMUSG00000076609	0.000900687	0.00190992	0.323797	-3.08836	11.7209	36.1983	0	0
Carns1	19	411242	ENSMUSG00000075289	4.82841e-34	4.40961e-33	0.321652	-3.10895	6.69201	20.8051	5.29936e-72	6.43512e-72
Acot1	12	324994	ENSMUSG00000072949	2.70449e-68	6.40703e-67	0.321269	-3.11265	5.43116	16.9053	1.77761e-130	2.59445e-130
Ighd	12	2.18875e+06	ENSMUSG00000104213	0.000454942	0.000998958	0.31387	-3.18604	1.98945	6.33845	0	0
Abcg3	5	196546	ENSMUSG00000029299	1.44928e-07	4.34406e-07	0.306951	-3.25784	1.64812	5.3693	4.13922e-149	6.41759e-149
Itih5	2	310411	ENSMUSG00000025780	3.97963e-85	1.43726e-83	0.306158	-3.26629	4.68563	15.3046	2.29223e-162	3.70003e-162
Dok2	14	373646	ENSMUSG00000022102	1.06707e-63	2.24934e-62	0.300756	-3.32495	3.73628	12.4229	0	0
Ms4a1	19	4.11046e+06	ENSMUSG00000024673	0.000355404	0.000788099	0.29992	-3.33423	3.55117	11.8404	0	0
Hist1h2an	13	918323	ENSMUSG00000069309	4.09948e-29	3.23282e-28	0.298628	-3.34865	5.35159	17.9206	0	0
Gm47283	Y	1.21779e+06	ENSMUSG00000096768	3.22944e-13	1.34884e-12	0.295732	-3.38144	2.36813	8.00767	0	0
Cd80	16	261400	ENSMUSG00000075122	9.74224e-53	1.52466e-51	0.293086	-3.41197	4.45352	15.1953	2.1196e-69	2.54782e-69
Coro2a	4	642615	ENSMUSG00000028337	6.35037e-09	2.08828e-08	0.290646	-3.44061	2.07572	7.14174	0	0
Tmem243	5	808328	ENSMUSG00000079659	1.52796e-25	1.07729e-24	0.28437	-3.51655	4.94327	17.3833	0	0
Cd3d	9	1.17815e+06	ENSMUSG00000032094	1.05425e-57	1.86461e-56	0.282162	-3.54406	5.574	19.7546	0	0
Tbxas1	6	303773	ENSMUSG00000029925	8.87456e-34	8.05495e-33	0.280889	-3.56013	3.04534	10.8418	2.78926e-222	5.41038e-222
Sema4f	6	174659	ENSMUSG00000000627	2.30435e-60	4.47399e-59	0.277503	-3.60357	2.84405	10.2487	8.68757e-110	1.19216e-109
Gm15675	1	278050	ENSMUSG00000086825	1.44965e-22	9.15246e-22	0.27702	-3.60984	1.95897	7.07159	0	0
Gpr132	12	775054	ENSMUSG00000021298	3.33371e-11	1.25078e-10	0.275469	-3.63017	3.73335	13.5527	0	0
Sntb1	15	256168	ENSMUSG00000060429	2.9024e-22	1.81471e-21	0.275004	-3.63631	1.91677	6.96999	1.22908e-207	2.28824e-207
Ifitm10	7	219663	ENSMUSG00000045777	7.70967e-52	1.1815e-50	0.267728	-3.73514	2.04622	7.64292	0	0
Itgb7	15	2.50428e+06	ENSMUSG00000001281	1.18688e-11	4.56076e-11	0.265561	-3.76562	5.21635	19.6428	0	0
Acot7	4	946383	ENSMUSG00000028937	1.08664e-39	1.16915e-38	0.264528	-3.78032	7.43268	28.0979	0	0
Mapk13	17	2.22017e+06	ENSMUSG00000004864	0	0	0.261334	-3.82652	38.2149	146.23	0	0
Polr1a	6	828432	ENSMUSG00000049553	1.14916e-111	7.80902e-110	0.228789	-4.37084	8.75227	38.2547	9.99516e-103	1.34008e-102
Dapk2	9	177677	ENSMUSG00000032380	2.37565e-122	2.15247e-120	0.22814	-4.38328	1.96981	8.63424	5.74256e-233	1.14929e-232
Crtac1	19	169683	ENSMUSG00000042401	2.98308e-74	8.173e-73	0.221619	-4.51224	2.39008	10.7846	2.51751e-111	3.47082e-111
Ascl2	7	158237	ENSMUSG00000009248	2.03514e-59	3.81506e-58	0.214137	-4.6699	1.86666	8.71709	1.45276e-69	1.74747e-69
Dmwd	7	344824	ENSMUSG00000030410	1.32238e-180	3.69159e-178	0.1344	-7.44045	3.09512	23.0291	1.77098e-289	4.11714e-289
Slc39a4	15	336614	ENSMUSG00000063354	3.3178e-133	3.76588e-131	0.095817	-10.4366	2.26953	23.6861	6.72186e-172	1.11948e-171
Bulk BM: KO*MONO vs WT*MONO
Parameters:
FDR: <0.01
FC: <-2 or >2
Total: 76
Upregulated: 16
Downregualted: 60
Feature ID	Chromosome	Total counts	Ensembl ID	P-value (KO*Mono vs. WT*Mono)	FDR step up (KO*Mono vs. WT*Mono)	Ratio (KO*Mono vs. WT*Mono)	Fold change (KO*Mono vs. WT*Mono)	LSMean(KO*Mono) (KO*Mono vs. WT*Mono)	LSMean(WT*Mono) (KO*Mono vs. WT*Mono)	P-value (Genotype * Cell Type)	FDR step up (Genotype * Cell Type)
Vcan	13	1.26118e+06	ENSMUSG00000021614	0	0	6.26375	6.26375	235.262	37.5592	0	0
Socs3	11	1.17549e+06	ENSMUSG00000053113	9.91622e-22	6.32251e-21	4.30005	4.30005	14.5572	3.38537	3.94821e-161	6.35021e-161
Spink2	5	149801	ENSMUSG00000053030	2.04429e-130	1.31972e-127	3.308	3.308	19.9974	6.04516	0	0
Shtn1	19	176739	ENSMUSG00000041362	5.21401e-211	7.69365e-208	3.23667	3.23667	20.0868	6.20602	0	0
Cfh	1	882820	ENSMUSG00000026365	0	0	2.83763	2.83763	124.4	43.8395	0	0
Selp	1	337722	ENSMUSG00000026580	1.45374e-55	1.00105e-53	2.79728	2.79728	13.0761	4.67458	3.75453e-98	4.97186e-98
Gm11505	11	861902	ENSMUSG00000085872	5.70441e-14	2.12174e-13	2.7022	2.7022	49.1681	18.1955	0	0
Lipg	18	156872	ENSMUSG00000053846	9.94479e-07	2.09846e-06	2.50877	2.50877	3.49611	1.39356	1.21273e-204	2.23523e-204
Hoxa7	6	206662	ENSMUSG00000038236	3.70343e-05	6.8211e-05	2.50871	2.50871	4.58184	1.82637	0	0
Maob	X	98127.1	ENSMUSG00000040147	1.07667e-190	1.39011e-187	2.3641	2.3641	11.2447	4.75643	0	0
Ms4a6d	19	805522	ENSMUSG00000024679	1.06223e-217	2.19435e-214	2.256	2.256	107.988	47.867	0	0
Pcdh11x	X	174825	ENSMUSG00000034755	3.06036e-08	7.42377e-08	2.15229	2.15229	4.51452	2.09754	1.27917e-203	2.3489e-203
Naprt	15	124325	ENSMUSG00000022574	2.49791e-17	1.16958e-16	2.0931	2.0931	4.88785	2.33522	9.58888e-161	1.5401e-160
Cbr3	16	161387	ENSMUSG00000022947	2.36672e-60	2.03716e-58	2.07556	2.07556	11.7609	5.66638	0	0
Pde5a	3	145471	ENSMUSG00000053965	5.18594e-34	7.98295e-33	2.06476	2.06476	6.90214	3.34283	9.63515e-194	1.715e-193
Trove2	1	183573	ENSMUSG00000018199	7.01012e-06	1.38103e-05	2.04254	2.04254	4.12417	2.01914	2.84184e-14	2.90685e-14
Hist1h2ag	13	590717	ENSMUSG00000069301	1.92895e-44	6.77692e-43	0.499059	-2.00377	17.6342	35.3349	9.459721005E-315	2.3425907037E-314
Zfp523	17	246494	ENSMUSG00000024220	0.00361673	0.00541801	0.49784	-2.00868	2.63898	5.30085	4.31434e-30	4.5979e-30
Syngr1	15	118985	ENSMUSG00000022415	1.50092e-12	5.03671e-12	0.497634	-2.00951	2.30493	4.63177	4.71446e-137	7.02984e-137
Cd209d	8	374768	ENSMUSG00000031495	0.00186876	0.00289002	0.497592	-2.00968	2.83873	5.70494	0	0
Atp23	10	175619	ENSMUSG00000025436	5.15647e-05	9.39351e-05	0.496952	-2.01226	4.31386	8.68064	1.08881e-214	2.06696e-214
Abcg3	5	196546	ENSMUSG00000029299	9.89501e-05	0.000175581	0.496624	-2.0136	2.08591	4.20019	4.13922e-149	6.41759e-149
Adgre1	17	580133	ENSMUSG00000004730	5.24933e-72	6.69387e-70	0.496617	-2.01363	21.7102	43.7161	0	0
Hist1h2ak	13	539962	ENSMUSG00000063021	1.07232e-27	1.05788e-26	0.495733	-2.01722	14.9366	30.1303	1.54398e-205	2.85751e-205
Slc6a12	6	101329	ENSMUSG00000030109	8.92952e-05	0.000159077	0.494557	-2.02201	1.59669	3.22852	1.81532e-34	1.96134e-34
Gm1673	5	664038	ENSMUSG00000070858	3.66064e-24	2.7843e-23	0.49408	-2.02396	17.6857	35.7952	1.30289e-184	2.25799e-184
Irf4	13	946535	ENSMUSG00000021356	1.07552e-06	2.26483e-06	0.486718	-2.05458	4.61249	9.47672	0	0
Cd79b	11	1.3339e+07	ENSMUSG00000040592	6.04497e-15	2.41729e-14	0.486123	-2.05709	19.0515	39.1906	0	0
Haus4	14	719568	ENSMUSG00000022177	2.43611e-17	1.14272e-16	0.482926	-2.07071	20.325	42.0872	0	0
Sema4b	7	763230	ENSMUSG00000030539	0.0038924	0.0058074	0.481681	-2.07606	5.5466	11.5151	0	0
Ly6d	15	1.9529e+07	ENSMUSG00000034634	0.000679848	0.00110324	0.479636	-2.08491	24.9319	51.9809	0	0
Dapk2	9	177677	ENSMUSG00000032380	5.53554e-05	0.000100504	0.476742	-2.09757	1.13535	2.38147	5.74256e-233	1.14929e-232
Hbb-bs	7	4.06555e+07	ENSMUSG00000052305	1.27922e-05	2.46053e-05	0.476443	-2.09889	9.46633	19.8688	0	0
Ltb	17	7.04604e+06	ENSMUSG00000024399	0.00613852	0.0089783	0.475984	-2.10091	9.10816	19.1354	0	0
Spns3	11	678706	ENSMUSG00000020798	0.00408338	0.00608092	0.473437	-2.11221	3.27221	6.9116	0	0
H2-Eb1	17	9.15198e+06	ENSMUSG00000060586	5.75074e-09	1.4754e-08	0.47173	-2.11986	65.0505	137.898	0	0
Cd74	18	6.04835e+07	ENSMUSG00000024610	6.38926e-22	4.15061e-21	0.469665	-2.12918	424.982	904.86	0	0
Cox18	5	281258	ENSMUSG00000035505	9.85519e-06	1.91631e-05	0.469241	-2.1311	6.88664	14.6761	7.05912e-193	1.25367e-192
H2-Ab1	17	8.2434e+06	ENSMUSG00000073421	8.27277e-10	2.25758e-09	0.46642	-2.14399	68.8034	147.514	0	0
Plxnc1	10	975367	ENSMUSG00000074785	9.20668e-10	2.5012e-09	0.463647	-2.15681	6.92428	14.9344	7.41738e-273	1.64832e-272
Dok2	14	373646	ENSMUSG00000022102	9.24688e-09	2.33695e-08	0.463357	-2.15816	2.6582	5.73682	0	0
Timp2	11	2.64669e+06	ENSMUSG00000017466	0.00116417	0.00184371	0.463343	-2.15823	4.57434	9.87247	0	0
Gm5547	3	266779	ENSMUSG00000104835	2.52735e-08	6.17286e-08	0.460393	-2.17206	4.11236	8.93227	0	0
Siglecg	7	2.80813e+06	ENSMUSG00000030468	3.74391e-11	1.12908e-10	0.460025	-2.1738	7.57724	16.4714	0	0
Itgb3	11	454077	ENSMUSG00000020689	4.56196e-09	1.17949e-08	0.459725	-2.17521	5.56431	12.1036	9.17654e-96	1.20514e-95
Hist2h2ac	3	579248	ENSMUSG00000068855	1.98906e-18	1.00909e-17	0.457073	-2.18783	15.2041	33.264	2.50357e-205	4.63015e-205
Ebi3	17	2.23554e+06	ENSMUSG00000003206	1.1509e-75	1.65106e-73	0.448528	-2.22952	24.1742	53.8968	0	0
Cnn3	3	825396	ENSMUSG00000053931	9.98322e-06	1.93974e-05	0.445298	-2.24569	3.17152	7.12223	0	0
Stx3	19	306659	ENSMUSG00000041488	8.25235e-107	2.74963e-104	0.437249	-2.28703	13.2848	30.3826	0	0
Cd80	16	261400	ENSMUSG00000075122	1.45806e-05	2.78431e-05	0.4326	-2.3116	1.65614	3.82835	2.1196e-69	2.54782e-69
Hist1h2af	13	869282	ENSMUSG00000061991	2.2229e-30	2.65452e-29	0.432564	-2.31179	23.3441	53.9667	2.06235e-222	4.00113e-222
Hist1h2ai	13	487880	ENSMUSG00000071516	2.22124e-41	5.91319e-40	0.42657	-2.34428	11.2336	26.3347	2.62995e-241	5.36959e-241
Ptgir	7	344796	ENSMUSG00000043017	2.75865e-13	9.74491e-13	0.426206	-2.34629	3.8957	9.14043	1.58935e-149	2.46752e-149
Trpm2	10	1.96546e+06	ENSMUSG00000009292	0.000628803	0.0010233	0.423889	-2.35911	4.01231	9.46546	0	0
Grap2	15	410439	ENSMUSG00000042351	0.00199388	0.00307156	0.422868	-2.3648	1.42978	3.38114	0	0
Hist1h2ah	13	228387	ENSMUSG00000069302	3.63277e-15	1.47554e-14	0.419647	-2.38296	5.58435	13.3073	2.21259e-139	3.32855e-139
H2-Aa	17	1.37136e+07	ENSMUSG00000036594	4.09677e-11	1.23225e-10	0.41557	-2.40633	93.3871	224.721	0	0
Serpinb2	1	347611	ENSMUSG00000062345	1.70252e-70	2.06886e-68	0.40729	-2.45525	10.8933	26.7457	1.10538e-250	2.31921e-250
Dpp4	2	855041	ENSMUSG00000035000	1.42737e-10	4.11939e-10	0.399013	-2.50618	5.08833	12.7523	0	0
Nfatc2	2	158291	ENSMUSG00000027544	7.15036e-26	6.18042e-25	0.392113	-2.55029	2.42897	6.19457	0	0
Hist1h3c	13	354704	ENSMUSG00000069310	4.05652e-21	2.47342e-20	0.390408	-2.56142	6.59492	16.8924	7.57763e-155	1.19678e-154
Gm19951	12	283033	ENSMUSG00000113136	1.25603e-07	2.89589e-07	0.380176	-2.63036	2.63126	6.92115	0	0
H2-Ob	17	1.55282e+06	ENSMUSG00000041538	0.00245721	0.0037462	0.376135	-2.65862	1.87669	4.98941	0	0
Ckb	12	315267	ENSMUSG00000001270	2.20936e-140	1.90171e-137	0.375892	-2.66034	10.6032	28.2082	0	0
Ciita	16	462405	ENSMUSG00000022504	0.000449645	0.000743935	0.37374	-2.67565	2.28893	6.12438	0	0
Ralgps2	1	1.74212e+06	ENSMUSG00000026594	2.06906e-14	7.96251e-14	0.369218	-2.70843	4.65321	12.6029	0	0
Ptprcap	19	6.58072e+06	ENSMUSG00000045826	3.66005e-07	8.06929e-07	0.357842	-2.79453	6.95642	19.4399	0	0
Cd79a	7	1.9411e+07	ENSMUSG00000003379	3.23571e-08	7.82159e-08	0.353939	-2.82535	14.4774	40.9037	0	0
Mapk13	17	2.22017e+06	ENSMUSG00000004864	4.61539e-20	2.61649e-19	0.33338	-2.99958	6.70618	20.1157	0	0
Gm47283	Y	1.21779e+06	ENSMUSG00000096768	1.11817e-71	1.40849e-69	0.33179	-3.01396	13.4491	40.535	0	0
P2rx1	11	107217	ENSMUSG00000020787	4.50312e-22	2.96071e-21	0.327421	-3.05418	1.22725	3.74824	6.95364e-178	1.18035e-177
Fcgrt	7	441448	ENSMUSG00000003420	3.57377e-159	4.1015e-156	0.327228	-3.05597	14.8985	45.5294	0	0
Stk39	2	847716	ENSMUSG00000027030	2.56185e-08	6.25269e-08	0.312092	-3.20418	3.36616	10.7858	0	0
Chn2	6	162789	ENSMUSG00000004633	2.43306e-39	5.53547e-38	0.299456	-3.33939	2.75366	9.19554	0	0
Blnk	19	2.65843e+06	ENSMUSG00000061132	0.00328975	0.00494611	0.286711	-3.48784	2.56762	8.95545	0	0
Hist1h2an	13	918323	ENSMUSG00000069309	5.28966e-78	8.67253e-76	0.186784	-5.35377	11.0358	59.083	0	0
Bulk BM: KO*Mac vs WT*Mac
Parameters:
FDR: <0.01
FC: <-2 or >2
Total: 132
Upregulated: 98
Downregualted: 34
Feature ID	Total counts	Ensembl ID	P-value (KO*Mac vs. WT*Mac)	FDR step up (KO*Mac vs. WT*Mac)	Ratio (KO*Mac vs. WT*Mac)	Fold change (KO*Mac vs. WT*Mac)	LSMean(KO*Mac) (KO*Mac vs. WT*Mac)	LSMean(WT*Mac) (KO*Mac vs. WT*Mac)	P-value (Genotype * Cell Type)	FDR step up (Genotype * Cell Type)
Cd320	212301	ENSMUSG00000002308	0.000757653	0.00289608	5.07181	5.07181	11.8556	2.33754	0	0
Tmem186	198417	ENSMUSG00000043140	0.00038478	0.00159935	4.93468	4.93468	11.0468	2.23861	1.1019e-160	1.76924e-160
Mtus2	225350	ENSMUSG00000029651	0.000153329	0.000717597	4.60745	4.60745	7.47061	1.62142	2.17037e-27	2.2962e-27
Zfp251	202658	ENSMUSG00000022526	0.000271543	0.00117947	4.54272	4.54272	9.39379	2.06788	1.63792e-212	3.09685e-212
Lrg1	1.7711e+07	ENSMUSG00000037095	3.29534e-05	0.000185491	3.97738	3.97738	45.5515	11.4526	0	0
Fkbp7	150619	ENSMUSG00000002732	5.77807e-05	0.00030326	3.91045	3.91045	13.7896	3.52635	3.59006e-172	5.98382e-172
Mtg1	251137	ENSMUSG00000039018	1.503e-05	9.28497e-05	3.8888	3.8888	9.1802	2.36067	2.10809e-237	4.26031e-237
Selp	337722	ENSMUSG00000026580	5.80397e-05	0.00030431	3.84771	3.84771	10.3187	2.68177	3.75453e-98	4.97186e-98
Pop1	171587	ENSMUSG00000022325	6.82696e-07	5.94567e-06	3.78552	3.78552	7.33813	1.93847	1.29515e-207	2.41081e-207
Spink2	149801	ENSMUSG00000053030	3.3801e-23	6.46537e-21	3.62248	3.62248	28.0611	7.74638	0	0
Fastkd2	154635	ENSMUSG00000025962	0.000659157	0.00256631	3.57156	3.57156	8.93358	2.50131	1.01942e-163	1.65403e-163
Shtn1	176739	ENSMUSG00000041362	3.52591e-66	7.28383e-63	3.42859	3.42859	34.201	9.97524	0	0
Gm6793	176216	ENSMUSG00000092086	0.000197406	0.000899031	3.27664	3.27664	7.20788	2.19978	9.69819e-91	1.25608e-90
Rhbdd2	185895	ENSMUSG00000039917	0.00269262	0.00858927	3.2378	3.2378	6.18943	1.91161	2.18816e-144	3.34293e-144
BC024978	125471	ENSMUSG00000078786	9.20179e-07	7.81623e-06	3.22154	3.22154	7.85638	2.43871	9.65958e-55	1.11144e-54
Ctse	1.27473e+06	ENSMUSG00000004552	4.24107e-05	0.000230923	3.06488	3.06488	22.7074	7.40891	0	0
Gbp5	188819	ENSMUSG00000105504	2.84738e-16	2.82794e-14	3.03824	3.03824	30.0558	9.8925	1.48608e-177	2.51964e-177
Leo1	528676	ENSMUSG00000042487	3.08342e-05	0.000175185	3.03098	3.03098	22.0694	7.28127	3.13118e-153	4.92118e-153
Gstz1	206949	ENSMUSG00000021033	0.00270527	0.00861634	3.01903	3.01903	9.17625	3.03947	1.21209e-244	2.49695e-244
Plscr1	2.28497e+06	ENSMUSG00000032369	0.000168794	0.000781826	3.01872	3.01872	26.972	8.93491	0	0
Zfp658	138974	ENSMUSG00000056592	0.000257545	0.00112815	2.94545	2.94545	8.90606	3.02367	6.5638e-223	1.27703e-222
Vcan	1.26118e+06	ENSMUSG00000021614	2.6738e-98	1.38088e-94	2.92999	2.92999	187.648	64.044	0	0
Mlkl	297629	ENSMUSG00000012519	9.81541e-06	6.41667e-05	2.9032	2.9032	17.4752	6.01928	0	0
Ccr5	335071	ENSMUSG00000079227	2.7144e-12	1.00491e-10	2.85753	2.85753	21.622	7.56667	0	0
Slfn9	345313	ENSMUSG00000069793	1.61735e-11	4.92791e-10	2.75055	2.75055	27.8607	10.1291	0	0
Cul9	164775	ENSMUSG00000040327	1.62864e-05	9.98945e-05	2.7467	2.7467	14.1117	5.13772	7.52813e-198	1.35727e-197
Mettl22	145717	ENSMUSG00000039345	0.000320993	0.00136836	2.74378	2.74378	5.77839	2.106	1.49139e-182	2.56486e-182
Gas8	117029	ENSMUSG00000040220	0.000238847	0.00105927	2.714	2.714	7.234	2.66544	2.00284e-116	2.80659e-116
Cmtr1	1.00532e+06	ENSMUSG00000024019	3.68602e-05	0.000204254	2.71249	2.71249	30.1798	11.1262	3.3057e-101	4.4103e-101
Heatr3	190903	ENSMUSG00000031657	1.134e-06	9.45369e-06	2.71236	2.71236	13.5032	4.97839	3.09862e-263	6.70838e-263
Nipsnap2	581749	ENSMUSG00000029432	2.18486e-05	0.000129997	2.70922	2.70922	21.4128	7.90367	1.43735e-22	1.5013e-22
Gm4724	122272	ENSMUSG00000078897	5.92875e-08	6.81534e-07	2.70804	2.70804	8.0058	2.95631	6.43198e-147	9.91137e-147
Cfh	882820	ENSMUSG00000026365	1.26006e-170	1.30152e-166	2.67871	2.67871	191.998	71.6755	0	0
Mdc1	366937	ENSMUSG00000061607	5.74183e-05	0.000301953	2.60709	2.60709	16.5166	6.33526	1.42071e-197	2.55921e-197
Fdxacb1	221908	ENSMUSG00000037845	0.000113039	0.00054919	2.57068	2.57068	7.39413	2.87634	2.94268e-57	3.41325e-57
Sirt3	553593	ENSMUSG00000025486	4.29081e-05	0.000233508	2.56347	2.56347	26.5703	10.365	0	0
Maob	98127.1	ENSMUSG00000040147	1.85157e-10	4.20326e-09	2.55102	2.55102	6.90746	2.70772	0	0
Pwp1	704359	ENSMUSG00000001785	0.000140685	0.000665965	2.51823	2.51823	15.7181	6.24174	1.28384e-87	1.64281e-87
Cacna1f	129564	ENSMUSG00000031142	3.69377e-15	2.70589e-13	2.49529	2.49529	11.0662	4.43486	2.50797e-204	4.61351e-204
Tnfsf9	132445	ENSMUSG00000035678	0.00263592	0.00843706	2.46757	2.46757	8.11454	3.28847	1.84074e-119	2.60132e-119
Dis3l2	278104	ENSMUSG00000053333	1.09337e-05	7.03642e-05	2.46246	2.46246	8.19841	3.32937	2.13857e-177	3.62239e-177
Dph2	183071	ENSMUSG00000028540	0.00251616	0.00812168	2.4496	2.4496	9.5665	3.90532	9.22104e-125	1.32247e-124
Fam189b	413178	ENSMUSG00000032657	0.00138638	0.004879	2.4405	2.4405	9.64943	3.95388	0	0
Ms4a6d	805522	ENSMUSG00000024679	9.85315e-84	3.39244e-80	2.42909	2.42909	178.761	73.5917	0	0
Zswim1	169297	ENSMUSG00000017764	0.00200602	0.00671643	2.41533	2.41533	10.549	4.36752	2.30581e-77	2.84957e-77
Erf	194576	ENSMUSG00000040857	6.93335e-05	0.000357536	2.39122	2.39122	7.85436	3.28467	4.11546e-44	4.58116e-44
Fdft1	559552	ENSMUSG00000021273	0.000237086	0.00105237	2.37593	2.37593	19.6184	8.25711	1.2341e-165	2.01597e-165
Kif3a	149426	ENSMUSG00000018395	0.00203336	0.00679255	2.36831	2.36831	3.92725	1.65825	3.60099e-141	5.44896e-141
Exog	170428	ENSMUSG00000042787	0.00241996	0.00786276	2.3397	2.3397	9.58683	4.09746	3.31686e-135	4.91251e-135
Gtf3c4	242601	ENSMUSG00000035666	0.0016441	0.0056531	2.33438	2.33438	12.5798	5.3889	7.48584e-74	9.14719e-74
Aco1	292766	ENSMUSG00000028405	1.11978e-08	1.59101e-07	2.32077	2.32077	16.6204	7.16158	2.20797e-275	4.93212e-275
Fcor	412831	ENSMUSG00000089665	9.62852e-05	0.000476726	2.31512	2.31512	15.011	6.48389	0	0
Mut	355696	ENSMUSG00000023921	1.57851e-08	2.15382e-07	2.2913	2.2913	23.7867	10.3813	3.07259e-206	5.69473e-206
Exoc6b	285515	ENSMUSG00000033769	0.00168001	0.0057555	2.28866	2.28866	16.6633	7.28082	4.48078e-47	5.03174e-47
Tpmt	114213	ENSMUSG00000021376	2.87849e-05	0.000164446	2.28315	2.28315	6.83344	2.99298	1.15629e-133	1.70594e-133
Gm5431	116992	ENSMUSG00000058163	4.19398e-13	1.85744e-11	2.27759	2.27759	19.3953	8.51572	1.22613e-213	2.32167e-213
Slc9a9	448717	ENSMUSG00000031129	5.02384e-08	5.87543e-07	2.25987	2.25987	35.8106	15.8463	0	0
Pogk	189424	ENSMUSG00000040596	0.000427059	0.00174974	2.25762	2.25762	5.90154	2.61405	1.05709e-214	2.00748e-214
1810043G02Rik	363916	ENSMUSG00000020284	2.13575e-05	0.000127516	2.25249	2.25249	17.7483	7.87942	2.72891e-83	3.43911e-83
Cntln	325706	ENSMUSG00000038070	0.00182693	0.0061755	2.24225	2.24225	12.1707	5.42789	9.15196e-142	1.38669e-141
Dhrs7b	363857	ENSMUSG00000042569	4.57215e-11	1.24936e-09	2.23293	2.23293	20.8543	9.33943	4.50943e-175	7.57364e-175
Fubp3	187387	ENSMUSG00000026843	5.99147e-05	0.000313188	2.21575	2.21575	11.7247	5.29151	7.5168e-186	1.30665e-185
Gbp2	948238	ENSMUSG00000028270	5.58199e-11	1.48599e-09	2.16849	2.16849	153.718	70.887	1.60632e-225	3.15371e-225
Cdadc1	974218	ENSMUSG00000021982	0.000252885	0.00111057	2.16573	2.16573	33.8223	15.6171	7.76235e-54	8.90364e-54
Nup205	409671	ENSMUSG00000038759	0.00316211	0.00985263	2.16382	2.16382	14.9282	6.899	5.17667E-319	1.29123E-318
5830432E09Rik	1.15956e+06	ENSMUSG00000097471	0.00023492	0.00104365	2.15834	2.15834	25.1182	11.6377	0	0
Zfp87	822199	ENSMUSG00000097333	2.1509e-06	1.66791e-05	2.156	2.156	29.4566	13.6626	2.57558e-69	3.09447e-69
Tmem250-ps	299783	ENSMUSG00000087679	0.000129387	0.000618151	2.15273	2.15273	21.3551	9.92002	1.00253e-199	1.81957e-199
Zfp266	456077	ENSMUSG00000060510	0.000441301	0.00180166	2.13015	2.13015	16.2492	7.62818	6.027588172517E-311	1.47988966565073E-310
Slco3a1	541307	ENSMUSG00000025790	0.00132574	0.00469762	2.12911	2.12911	15.2008	7.1395	1.85153e-93	2.41684e-93
Tom1l2	240680	ENSMUSG00000000538	0.00267298	0.00853454	2.11415	2.11415	6.23243	2.94796	4.14015e-86	5.2723e-86
Pbx3	163429	ENSMUSG00000038718	0.000254502	0.00111624	2.10164	2.10164	16.0353	7.62988	4.03919e-155	6.38323e-155
Slc17a5	286574	ENSMUSG00000049624	2.81515e-10	5.9954e-09	2.09983	2.09983	16.5919	7.90154	3.18482e-146	4.8967e-146
Zfp637	427889	ENSMUSG00000059689	0.000234538	0.00104268	2.08629	2.08629	19.4668	9.33081	4.42038e-258	9.42375e-258
Cstf1	470181	ENSMUSG00000027498	3.73701e-06	2.72403e-05	2.08032	2.08032	20.4467	9.82863	2.30654e-192	4.09e-192
Abhd18	395015	ENSMUSG00000037818	3.99529e-06	2.89393e-05	2.0762	2.0762	15.6915	7.5578	1.6719e-40	1.83909e-40
Dalrd3	567129	ENSMUSG00000019039	0.000714236	0.00274966	2.07607	2.07607	16.8884	8.13476	1.32982e-185	2.30968e-185
Nol11	552211	ENSMUSG00000018433	4.93402e-05	0.000263786	2.07233	2.07233	25.7559	12.4285	0	0
Tmem185a	314866	ENSMUSG00000073139	7.51443e-08	8.43658e-07	2.06256	2.06256	15.467	7.49892	7.87012e-178	1.3357e-177
Clasrp	757685	ENSMUSG00000061028	0.00241688	0.00785525	2.05963	2.05963	21.9332	10.6491	5.04184e-57	5.84545e-57
Rfesd	472932	ENSMUSG00000043190	4.3789e-06	3.13246e-05	2.05844	2.05844	18.1152	8.80044	4.28699e-112	5.92537e-112
Vat1	427795	ENSMUSG00000034993	0.000378727	0.00157864	2.05648	2.05648	11.97	5.8206	0	0
Zcchc10	384989	ENSMUSG00000018239	0.00103635	0.00379321	2.05639	2.05639	14.1179	6.86536	1.06477e-214	2.0217e-214
Gm26853	123906	ENSMUSG00000097230	0.00159924	0.00551539	2.0456	2.0456	4.21918	2.06257	1.39882e-34	1.51165e-34
Amz2	602477	ENSMUSG00000020610	1.72028e-06	1.37104e-05	2.04553	2.04553	28.5321	13.9485	1.72176e-267	3.76781e-267
4931406P16Rik	463655	ENSMUSG00000066571	0.00205546	0.00686416	2.04462	2.04462	23.5097	11.4983	1.0899e-111	1.50421e-111
Kif3b	812593	ENSMUSG00000027475	1.14108e-07	1.22478e-06	2.04241	2.04241	27.1957	13.3155	1.58347e-70	1.91183e-70
Gm49336	445041	ENSMUSG00000114797	0.00180555	0.00611862	2.03697	2.03697	22.2012	10.8992	1.17365e-62	1.38229e-62
Ssh3	475019	ENSMUSG00000034616	2.3569e-08	3.08158e-07	2.03418	2.03418	20.3062	9.98246	4.93303e-107	6.70879e-107
Gm14325	214487	ENSMUSG00000095362	3.28186e-07	3.10994e-06	2.03328	2.03328	13.7916	6.78294	6.2602e-248	1.3034e-247
Ercc4	296025	ENSMUSG00000022545	4.08988e-08	4.95136e-07	2.02682	2.02682	16.3644	8.07395	1.35652e-135	2.0117e-135
Gmppb	479866	ENSMUSG00000070284	9.69684e-07	8.203e-06	2.02652	2.02652	26.0501	12.8546	1.56221e-177	2.6483e-177
Micu1	1.40772e+06	ENSMUSG00000020111	0.000576482	0.00228141	2.02093	2.02093	29.2575	14.4773	3.49025e-196	6.26426e-196
Slc25a4	2.00805e+06	ENSMUSG00000031633	9.86658e-35	4.63236e-32	2.02003	2.02003	113.146	56.0121	0	0
Gpalpp1	700993	ENSMUSG00000022008	3.22569e-08	4.05824e-07	2.0165	2.0165	32.0966	15.917	1.17983e-104	1.58968e-104
Jag1	129198	ENSMUSG00000027276	0.000210347	0.00095001	2.01649	2.01649	8.9049	4.41604	2.43793e-25	2.56639e-25
Got1	837171	ENSMUSG00000025190	0.000915065	0.00340971	2.01402	2.01402	22.5091	11.1762	6.35579e-50	7.20072e-50
Entpd6	301522	ENSMUSG00000033068	9.711e-06	6.36453e-05	2.00883	2.00883	23.8581	11.8766	2.51375e-234	5.05146e-234
Stx3	306659	ENSMUSG00000041488	3.04838e-06	2.27505e-05	0.497127	-2.01156	14.3013	28.7678	0	0
Serpinb2	347611	ENSMUSG00000062345	1.40197e-17	1.62845e-15	0.491995	-2.03254	24.3077	49.4065	1.10538e-250	2.31921e-250
Syne3	242382	ENSMUSG00000054150	0.000341182	0.00144075	0.490551	-2.03852	8.25012	16.8181	1.82703e-66	2.17513e-66
Mmd	345581	ENSMUSG00000003948	0.00194274	0.00653263	0.485327	-2.06047	8.48823	17.4897	6.23205e-93	8.12455e-93
Pecam1	896725	ENSMUSG00000020717	0.00115214	0.00415956	0.479832	-2.08406	13.2749	27.6658	0	0
Mgat4b	232350	ENSMUSG00000036620	0.000363639	0.00152251	0.477516	-2.09417	9.73854	20.3941	6.79076e-108	9.26453e-108
Nudt19	543627	ENSMUSG00000034875	0.0011188	0.0040619	0.470551	-2.12517	12.9294	27.4771	0	0
Cd36	305601	ENSMUSG00000002944	7.94867e-34	3.42091e-31	0.467522	-2.13894	44.5397	95.2676	0	0
Slc46a3	239575	ENSMUSG00000029650	9.86079e-12	3.13391e-10	0.466968	-2.14148	17.455	37.3795	0	0
Pglyrp1	1.04766e+08	ENSMUSG00000030413	6.43684e-21	9.77737e-19	0.46224	-2.16338	305.421	660.74	0	0
Tm2d1	1.37759e+06	ENSMUSG00000028563	7.60223e-08	8.52589e-07	0.437725	-2.28454	35.7277	81.6214	5.62874e-268	1.23385e-267
Ighmbp2	242176	ENSMUSG00000024831	0.00134562	0.00475338	0.437482	-2.28581	6.29832	14.3968	4.94649e-127	7.15379e-127
Pltp	874262	ENSMUSG00000017754	1.57443e-28	4.92797e-26	0.436265	-2.29219	54.909	125.862	0	0
Gm19951	283033	ENSMUSG00000113136	1.54556e-09	2.74298e-08	0.436074	-2.29319	12.0497	27.6322	0	0
Bcl2a1b	528483	ENSMUSG00000089929	3.22266e-50	3.69854e-47	0.417545	-2.39495	51.1096	122.405	0	0
Unc119	2.44798e+06	ENSMUSG00000002058	3.76559e-09	6.03019e-08	0.414963	-2.40985	34.4902	83.1162	0	0
Tbc1d10a	290071	ENSMUSG00000034412	0.00192866	0.0064953	0.404335	-2.47319	5.33014	13.1825	3.94356e-99	5.23225e-99
Ckb	315267	ENSMUSG00000001270	1.52113e-62	1.96398e-59	0.402347	-2.48542	28.4169	70.6278	0	0
Abcg3	196546	ENSMUSG00000029299	2.36664e-05	0.000139606	0.388377	-2.57482	8.04746	20.7207	4.13922e-149	6.41759e-149
Ltb	7.04604e+06	ENSMUSG00000024399	0.000572564	0.00226764	0.375815	-2.66088	19.6009	52.1556	0	0
Bcl2a1a	212304	ENSMUSG00000102037	6.40662e-47	4.79387e-44	0.371505	-2.69175	22.4595	60.4553	8.60864e-201	1.56851e-200
S1pr5	218620	ENSMUSG00000045087	2.49932e-70	6.45388e-67	0.371393	-2.69256	28.6607	77.1708	0	0
Fcgrt	441448	ENSMUSG00000003420	1.06813e-63	1.5761e-60	0.36132	-2.76763	33.7478	93.4012	0	0
Acss1	548518	ENSMUSG00000027452	4.23803e-07	3.91194e-06	0.354008	-2.82479	12.0316	33.9869	0	0
Rnf144a	3.33264e+06	ENSMUSG00000020642	0.0001336	0.00063651	0.332269	-3.00961	15.1833	45.6958	0	0
Tmcc3	203895	ENSMUSG00000020023	2.0524e-05	0.000122752	0.298762	-3.34715	6.91238	23.1367	4.52769e-174	7.57967e-174
Cd9	1.43696e+07	ENSMUSG00000030342	1.07767e-05	6.96136e-05	0.275206	-3.63364	21.8035	79.226	0	0
Atp2b4	270257	ENSMUSG00000026463	0.0026963	0.00859399	0.258193	-3.87308	5.06556	19.6193	0	0
Gm47283	1.21779e+06	ENSMUSG00000096768	1.80779e-09	3.13826e-08	0.251263	-3.97989	12.3026	48.9629	0	0
Pde3b	436993	ENSMUSG00000030671	6.31799e-06	4.35929e-05	0.243696	-4.10348	5.47493	22.4662	0	0
Ptgir	344796	ENSMUSG00000043017	0.000152868	0.000715765	0.234492	-4.26454	2.68133	11.4347	1.58935e-149	2.46752e-149
Serpinb6a	750911	ENSMUSG00000060147	8.32699e-06	5.58503e-05	0.20669	-4.83816	6.38582	30.8956	1.43474e-52	1.64077e-52
Scnn1a	1.86381e+06	ENSMUSG00000030340	0.000926591	0.00344892	0.191987	-5.20869	5.17827	26.972	0	0
Clcf1	342306	ENSMUSG00000040663	0.00116602	0.00419387	0.169668	-5.89385	1.90027	11.1999	0	0
